# Supplementary material for: Intersecting social and environmental determinants of multidrug-resistant urinary tract infections in East Africa beyond antibiotic use
Source: Nat Commun. 2024 Oct 31;15:9418. doi: 10.1038/s41467-024-53253-x (PMC11528027; doi:10.1038/s41467-024-53253-x)
Supplement: Supplementary file 5 — Supplementary Data 1 [file 41467_2024_53253_MOESM5_ESM.xlsx]

## Sheet: Supplementary Data 1
Supplementary Data 1: Distribution of the variables included in the analysis by country
Variable/ question	Coding	Kenya (N =648)	Tanzania (N =581)	Uganda (N =381)	Total (N=1610)
OUTCOMES						1 To construct this variable, we used the GPS of the patient’s household, mapped to population density estimations from WorldPop in 2019 (https://hub.worldpop.org/project/categories?id=18). We used recommended cutoffs of <300, >=300p per km2 to define rural/urban areas (https://ghsl.jrc.ec.europa.eu/degurbaDefinitions.php). 2Includes heart problem, cancer, mental health condition, gastro-intestin…
MDR (intermediate as resistant)	No	66.7	40.8	45.9	52.4
	Yes	33.3	59.2	54.1	47.6
MDR (intermediate as susceptible)	No	73.5	55.1	54.3	62.3
	Yes	26.5	44.9	45.7	37.7
EA MDR	No	85	43.2	21.3	54.8
	Yes	15	56.8	78.7	45.2
LOCATION /CONTACTS
Site	KE: Nairobi	44			17.7
	KE: Nanyuki	27.6			11.1
	KE: Makueni	28.4			11.4
	TZ: Mwanza		50.8		18.3
	TZ: Mbeya		22.1		7.9
	TZ: Kilimanjaro		27.2		9.8
	UG: Mbarara			42.5	10.1
	UG: Nakasongola			21	4.9
	UG: Nakapiripirit			36.5	8.6
Level of health facility	Primary: 2/3	20.2	64	76.9	49.4
	Secondary/tertiary: 4/6	79.8	36	23.1	50.6
Urban/rural residence	Rural (<300/ 1km2)	11.1	10.2	60.1	22.4
(Derived from GPS locations of HH, mapped to population density)1	Urban (300+/km2)	88.7	83.5	39.9	75.3
	Missing (no GPS data)	0.1	6.4	0	2.4
Patient travelled internationally in the last 6 months	No	84.1	71.1	97.64	82.6
(Have you travelled outside the country in the last 6 months?)	Yes	15.9	28.9	2.36	17.4
Regularly visited friends/relatives in healthcare facility	No (less frequently)	70.7	63.9	59.6	65.6
(Have you visited friends or relatives in hospital or clinic in the last 6 months?)	Yes (5+ times)	29.3	36.1	40.2	34.4
	Missing	0	0	0.26	0.1
ENVIRONMENT/ONE HEALTH
Whether keeps any livestock	No	81.8	53.7	52.8	64.8
(Do you keep livestock inside your homestead?)	Yes	18.2	46.3	47.2	35.2
Whether uses ABs with livestock	No	94.1	78.8	79	85
(Does your household use ABs in raising your animals?)	Yes	5.9	16.4	13.9	11.6
	Missing	0	4.8	7.1	3.4
Use of manure	No	88.7	69	64.6	75.9
(Do you use manure in farming? (Yes) (Animal manure is used as a building material (walls, floors etc.), (Animal dung is used for other uses e.g. medical or cultural practice)	Yes	11.3	31	35.4	24.1
Rubbish dumping close to the HH (observed by interviewers)	No	56.2	16.2	26	34.6
	Yes	43.8	83.8	74	65.4
Eats meat regularly	No (less often)	8.6	16.4	19.7	14
(How often does your household eat meat per week?)	Yes (at least weekly)	91.4	83	79.8	85.6
	Missing	0	0.7	0.5	0.4
Drinks milk regularly	No (less often)	1.9	36.3	9.5	16.1
(How often does your household consume milk per week?)	Yes (at least weekly)	98.2	63.2	90.6	83.7
WASH factors
Toilet facilities	Private flush	46.8	35.6	0.5	31.8
(What kind of toilet does your household use?)	Pit latrine / bucket	21.5	28.7	76.6	37.1
	Shared flush	31.5	33.2	0	24.7
	No facility	0	2.4	22.8	6.3
	Missing	0.3	0	0	0.1
Source of washing water	Protected unshared (e.g. taps, standpipe in yard, bottled), unshared	38.6	56.3	23.6	38.6
(What is the main source of water used for washing and cooking for your household	Protected shared (e.g. standpipe, tanker, borehole/tube well, spring)	52.8	27	46.2	52.8
	Unprotected unshared (rainwater, dug well, river/lake )	3.2	8.1	22.8	3.2
	Unprotected shared (rainwater, dug well, river)	5.3	8.4	6.8	5.3
	Missing	0.2	0.2	0.5	0.2
Source of drinking water	Protected (e.g. taps, standpipe in yard, bottled), unshared	43.4	58.5	26.3	44.8
(What is the main source of drinking water for your household?)	Protected shared (e.g. standpipe, tanker, borehole/tube well, spring)	48.5	27.2	49.6	41.1
	Unprotected unshared (rainwater, dug well, river/lake )	4.6	6.7	5.8	5.7
	Unprotected shared (rainwater, dug well, river)	3.2	7.4	18.4	8.3
	Missing	0.3	0.2	0	0.2
Use soap when handwashing	Not always	5.4	29.4	16.5	16.7
(When household members wash their hands before meals, do they use soap?)	Yes (always)	94.6	70.6	75.9	81.5
	Missing	0	0	7.6	1.8
Raw sewage close to HH (observed by interviewers)	No	76.5	52.3	77.2	68
	Yes	23.5	47.7	22.8	32.1
HOUSEHOLD SOCIOECONOMICS
Education of household head	None/primary	8.3	61.1	66.7	41.2
	Secondary/higher	89.2	27	26.8	52
	Missing	2.5	11.9	6.5	6.8
Overcrowding	<3 ppl per room	73.8	83.3	63.3	74.7
(How many people (including yourself) normally live in your household? / How many sleeping rooms are in your house?)	3+ ppl per room	26.2	16.7	36.8	25.3
Wall material	Not brick/cement	95.7	88.5	44.1	80.9
(What is the main material of the exterior walls of the place where you live?)	Brick/cement	4.3	11.5	55.9	19.1
Owns own house	No	67	31.8	33.3	46.3
(Does your household/family own the house that you live in?)	Yes	33	68.2	66.4	53.6
	Missing	0	0	0.3	0.1
Owns land	No	58.3	60.9	24.7	51.3
(Does your household/family own any land?)	Yes	41.7	39.1	74	48.4
	Missing	0	0	1.3	0.3
Assets: has electricity	Yes	98.8	79.5	55.1	81.5
	Missing	0	0.5	2.6	0.8
Assets: owns motor vehicle	Yes	10.3	15.8	15.2	13.5
Assets: owns TV	Yes	73.6	52.3	20.2	53.3
Assets: owns computer	Yes	15.1	6.5	3.4	9.3
Assets: owns refrigerator	Yes	21.9	14.5	2.9	14.7
Assets: owns smart phone	Yes	14.7	17.4	9.5	14.4
Hunger	No	96.5	83.7	73.8	86.5
(During the last 12 months, was there a time when some members of the household went without eating for a whole day because there was no food?)	Yes	3.6	16.4	26	13.5
	Missing	0	0	0.27	0.1
HOUSEHOLD HEALTH
Infant death in the last 5 years	No	76.9	92.6	89.8	85.6
(In the last five years, have there been any infants from this household that did not survive to their first birthday?)	Yes	2.6	5.5	5.8	4.4
	Missing	20.5	1.9	4.5	10
Sick person in the household	No	93.4	78	73	83
(Is there anyone living in the household who is currently unwell?)	Yes	6.6	22	27	17
Whether anyone has healthcare insurance	No	26.7	58.7	79.5	50.8
(How does your household manage its healthcare costs?-> any type of insurance)	Yes	73.3	41.3	20.5	49.3
Have sold, items, borrowed money or used savings to meet healthcare costs	No	40.4	46.8	18.4	37.5
	Yes	59.6	53.2	81.6	62.5
Obstacle to getting healthcare: medicines are not available	No	60.2	83.5	57.5	67.9
(What are the obstacles to your household accessing healthcare?-> Medicines and treatment are sometimes not available)	Yes	39.4	14.3	40.4	30.5
	Missing	0.5	2.2	2.1	1.5
Obstacle to getting healthcare: Lack of money	No	58.6	49.1	68.2	57.5
(What are the obstacles to your household accessing healthcare?-> Lack of money	Yes	40.9	48.7	29.7	41
	Missing	0.5	2.2	2.1	1.5
Obstacle to getting healthcare: Difficulty getting to the health facility	No	90.3	81.1	77.7	84
(What are the obstacles to your household accessing healthcare?-> Difficulty getting to the health facility	Yes	9.3	16.7	20.2	14.5
	Missing	0.5	2.2	2.1	1.5
Shares medicines within household/others	No	99.1	90.9	90	94
(Are there people in your homestead who have shared or currently sharing medication or drugs between them?) and (What do you normally do with the left-over medicines that you do not take? -> Give them away to a relative, friend or community member)	Yes	0.9	9.1	10	6
Keeps/saves unused ABs for future	No	83.5	66.8	71.9	74.7
(What do you normally do with the left-over medicines that you do not take?-> Keep them for future use)	Yes	16.5	32.9	27.6	25
	Missing	0	0.3	0.5	0.3
Experienced ABR	No	44	60.4	49.9	51.3
(Has anyone in the household ever experienced that the drug they were using no longer worked?)	Yes	55.6	39.2	49.9	48.3
	Missing	0.5	0.3	0.3	0.4
HH member works in a hospital	No	95.7	89.5	92.9	92.8
	Yes	4.3	10.5	7.1	7.2
PATIENT HEALTH
Has an NCD2	No	96.6	83.7	89.8	90.3
(Apart from the conditions we have already spoken about and what you came to clinic for today, are you currently suffering from any other illness, health condition or disease?)	Yes2	3.4	16.4	10.2	9.7
Has HIV/AIDS (same question as above)	No	98.2	95.7	85.6	94.3
	Yes	1.9	4.3	14.4	5.7
Has a disability	No	97.1	88.1	90.3	92.2
(Do you have any physical/mental disability?)	Yes	2.9	11.9	9.7	7.8
Been an inpatient/had surgery in the past 6 months	No	90.6	92.3	97.9	92.9
(Apart from your visit today, have you been in hospital or (tertiary) clinic as a patient in the last 6 months? and Have you had surgery in the last 6 months?	Yes	2.7	7.8	2.1	4.4
	Missing	6.6	0	0	2.7
How easily to meet health care costs	Easy	37	45.8	14.7	34.9
(How has it been for you to meet the cost of your own healthcare needs in the last 12 months?)	A little / very difficult	62.7	52.5	84.8	64.2
	Missing	0.3	1.7	0.5	0.9
Has taken ABs in the past 6 months	No	48.3	21.9	69.3	43.7
(Have you taken / been given any of these drugs in the last 6 months?)4	Yes	51.7	78.1	30.7	56.3
Complete the course of medication	Yes	86.3	84.5	86.6	85.7
(Do you usually complete the course of treatment?)	No	13.7	13.8	13.4	13.7
	Missing	0	1.7	0	0.6
Ever skips a dose	No	71.3	71.9	82.2	74.1
(Do you ever skip your dose?)	Yes	28.6	27.2	17.9	25.5
	Missing	0.2	0.9	0	0.4
Who they consult for information on medicine	Others	24.5	40.3	39.6	33.8
(What source(s) of information about medicines/drugs do you use when you are sick?)	Doctor/healthcare worker only	75.5	59.7	60.4	66.2
Whether knows/recognises 4+ types of ABs	No	51.2	52.3	33.1	47.3
(Do you know any of the following ABs?)3	Yes	48.8	41.8	66.4	50.4
	Missing	0	5.9	0.5	2.2
Knows the term ‘antibiotic’	Don’t know	20.4	75.2	40.4	44.9
(Do you know what the term AB means?)	Name for medicine/ medicine for germs	79.5	23.4	59.6	54.5
	Missing	0.2	1.4	0	0.6
Whether heard of AB resistance or drug resistance	No	37	38.9	28.4	35.7
(Are you aware of the term drug or AB resistance also known as AMR?)	Yes	63	60.8	71.7	64.2
	Missing	0	0.3	0	0.1
TREATMENT SEEKING FOR UTI
2+ week delay in seeking help for UTI symptoms	No (<2 weeks)	86.1	63.3	71.4	74.4
(After the start of these symptoms, how long did you wait before doing anything such as trying to treat yourself, seeking advice or treatment?)	Yes (2 weeks or more)	13.7	36.7	28.6	25.5
	Missing	0.2	0	0	0
Sought help at government-funded health facility	No	82.1	60	65.1	70.1
(What was the first/second type of treatment that you tried to address your symptoms?-> government health centre/clinic)	Yes	12	37.5	34.9	26.7
	Missing	5.9	2.6	0	3.3
Sought help at private health facility	No	88.1	75.6	81.1	81.9
(What was the first/second type of treatment that you tried to address your symptoms?-> private health centre/clinic)	Yes	6	21.9	18.9	14.8
	Missing	5.9	2.6	0	3.3
Sought help at drug seller/pharmacist	No	86.3	86.8	94.5	88.4
(What was the first/second type of treatment that you tried to address your symptoms?-> Went to a drug shop/pharmacy)	Yes	7.9	10.7	5.5	8.3
	Missing	5.9	2.6	0	3.3
Self-treated UTI symptoms	No	86.9	87.3	88.2	87.3
	Yes	7.3	10.2	11.8	9.4
	Missing	5.9	2.6	0	3.3
Number of treatment steps before being recruited	0 (straight to recruitment clinic)	63.9	31.7	42.3	47.1
(Derived from self-reported treatment steps, described here6	1	25.2	28.4	32.8	28.1
	2	2.9	23.6	14.7	13.2
	3+ steps	2.2	13.8	10.2	8.3
	Missing	5.9	2.6	0	3.3
Whether took ABs before coming to recruitment clinic	No	77.9	67.1	65.1	71
(Derived from self-reports using a drug card)	Yes	16.2	30.3	34.9	25.7
	Missing	5.9	2.6	0	3.3
Whether took other medicine (not ABs) before coming to recruitment clinic (Derived from self-reports)	No	92.8	93.8	93.4	93.3
	Yes	1.4	3.6	6.6	3.4
	Missing	5.9	2.6	0	3.3
Been to doctor for UTI symptoms before	No	30.9	40.8	44.1	37.6
(Have you ever been to the doctor /hospital/health worker for these kinds of symptoms in the past?)	Yes	61.7	59.2	55.9	59.4
	Missing	7.4	0	0	3
Thinks that UTI symptoms carry stigma	No	78.7	86.1	59.6	76.8
(Do these symptoms carry stigma or are you embarrassed to tell anyone about them?)	Yes	19.1	13.3	38.1	21.5
	Missing	2.2	0.7	2.4	1.7
PATIENT SOCIODEMOGRAPHICS (self-reported)
Age	<25	29	19.3	31.5	26.1
	25-44	61.7	34.9	48	48.8
	45+	9	45.1	20.2	24.7
	Missing	0.3	0.7	0.3	0.43
Sex (self-reported)	Female	91.4	75.4	89	85
	Male	8.6	24.6	11	15
Marital status	Not married/partnered4	22.8	30.5	26	26.3
(“What is your marital status?”)	Married/partnered	77.2	69.4	74	73.6
	Missing	0	0.2	0	0.1
Highest educational level (“What is the highest level of education you have attained?”)	None/primary	14.7	77.3	72.4	50.9
	Secondary/higher	85.3	22.7	27.6	49.1
Working status	Not working5	45.1	41.5	28.6	39.9
(“What is your working/employment status?”)	Working	54.8	57.5	71.4	59.7
	Missing	0.2	1	0	0.4
Currently Pregnant (women only)	No	72.8	68.3	72.6	71.3
	Yes	26.2	29	22.7	26.2
	Missing	1	2.7	4.7	2.5
Number of live births (women only)	0	31.1	19.4	16.2	23.7
	1	27.2	17.1	15	21
	2	24.2	15.3	14.8	19
	3	12.5	11.6	13	12.3
	4+	4.2	35.6	39.2	22.9
	Missing	0.8	0.9	1.8	1.1
