# Supplementary material for: Intersecting social and environmental determinants of multidrug-resistant urinary tract infections in East Africa beyond antibiotic use
Source: Nat Commun. 2024 Oct 31;15:9418. doi: 10.1038/s41467-024-53253-x (PMC11528027; doi:10.1038/s41467-024-53253-x)
Supplement: Supplementary file 6 — Supplementary Data 2 [file 41467_2024_53253_MOESM6_ESM.xlsx]

## Sheet: Supplementary Data 2
Supplementary Data 2: Bivariate associations between variables and MDR UTI, Profile regression (PR) variable selection probabilities
Variable	Coding	MDR UTI	MDR UTI	Chi-square test adjusted p value (2-sided test)	Variable selection probability
		No	Yes
LOCATION/CONTACTS
Site	KE: Nairobi	67	33	<0.0001	0.989
	KE: Nanyuki	66.5	33.5
	KE: Makueni	66.3	33.7
	TZ: Mwanza	40.7	59.3
	TZ: Mbeya	38.3	61.7
	TZ: Kilimanjaro	43	57
	UG: Mbarara	40.7	59.3
	UG: Nakasongola	27.5	72.5
	UG: Nakapiripirit	62.6	37.4
Level of health facility	Primary	57.1	42.9	0.0031	0.988
	Secondary/tertiary:	47.6	52.4
Urban/rural residence	Rural (<300/ 1km2)	51.7	48.3	1	0.967
	Urban (300+/1km2)	53.3	46.7
Travelled internationally in the last 6 months	No	53.2	46.8	1	0.98
	Yes	48.6	51.4
Visited friends/relatives in healthcare facility	No (less frequently)	52.2	47.8	1	0.166
	Yes (5+ times)	52.8	47.2
ENVIRONMENT/ONE HEALTH
Keeps livestock	No	54.8	45.2	0.1044	0.967
	Yes	48	52
Uses ABs with livestock	No	53.8	46.2	0.0603	0.927
	Yes	42.5	57.5
Use of manure	No	54.8	45.3	0.0165	0.963
	Yes	45.1	54.9
Rubbish dumping	No	60.5	39.5	0.0001	0.873
	Yes	48.2	51.9
Eats meat regularly	No (less often)	43.8	56.2	0.0702	0.652
	Yes (at least weekly)	53.9	46.2
Drinks milk regularly	No (less often)	40.5	59.5	0.001	0.899
	Yes (at least weekly)	54.7	45.3
WASH
Toilet facilities	Private flush	56.8	43.2	0.002	0.988
	Pit latrine / bucket	45	55
	Shared flush	57	43.1
	No facility	56.4	43.6
Source of washing water	Protected unshared	49.9	50.1	<0.0001	0.947
	Protected shared	60.2	39.8
	Unprotected unshared	40.7	59.4
	Unprotected shared	35.8	64.2
Source of drinking water	Protected unshared	50.3	49.7	<0.0001	0.894
	Protected shared	59.9	40.1
	Unprotected unshared	33	67
	Unprotected shared	38.8	61.2
Soap when handwashing	Not always	41.3	58.7	0.0019	0.744
	Yes (always)	54.6	45.4
Raw sewage	No	54.2	45.8	0.3471	0.866
	Yes	48.6	51.4
HOUSEHOLD SOCIOECONOMICS
Education of household head	None/primary	46.5	53.5	<0.0001	0.986
	Secondary/higher	58.8	41.2
Overcrowding	<3 ppl per room	51.5	48.5	1	0.483
	3+ ppl per room	55	45
Wall material	Not brick/cement	52.1	47.3	1	0.967
	Brick/cement	51.3	48.7
Owns own house	No	57	43	0.0143	0.987
	Yes	48.6	51.5
Owns land	No	53.3	46.7	1	0.952
	Yes	51.5	48.5
Assets: has electricity	No	44.6	55.4	0.0523	0.927
	Yes	54.2	45.8
Assets: owns motor vehicle	No	52.4	47.6	1	0.301
	Yes	52.5	47.5
Assets: owns TV	No	49.7	50.3	0.3804	0.898
	Yes	54.8	45.2
Assets: owns computer	No	51.1	48.9	0.0142	0.496
	Yes	65.8	34.2
Assets: owns refrigerator	No	51.2	48.8	0.2141	0.658
	Yes	59.5	40.5
Assets: owns smart phone	No	52.4	47.6	1	0.922
	Yes	52.6	47.4
Hunger	No	53.6	46.4	0.23	0.652
	Yes	45.2	54.8
HOUSEHOLD HEALTH
Infant death in the last 5 years	No	51.4	48.6	1	0
	Yes	46.5	53.5
Sick person in the household	No	53.7	46.3	0.229	0.829
	Yes	46.4	53.7
Has healthcare insurance	No	49.9	50.1	0.38	0.987
	Yes	55	45
Sold things/borrowed/ used savings to meet health costs	No	52.8	47.2	1	0.821
	Yes	52.2	47.8
Obstacle to getting healthcare: lack of medicines	No	48.6	51.4	0.0001	0.931
	Yes	61.2	38.6
Obstacle to getting healthcare: Lack of time	No	52.3	47.7	1	0.136
	Yes	57.3	42.7
Obstacle to getting healthcare: Lack of money	No	55	45	0.229	0.979
	Yes	49.2	50.8
Obstacle to getting healthcare: Difficulty getting to the clinic	No	53.7	46.3	0.3303	0.544
	Yes	46.2	53.9
Shares medicines within household/others	No	53.7	46.3	0.0011	0.321
	Yes	32	68
Keeps/saves unused ABs	No	54.3	45.7	0.1537	0.617
	Yes	47.2	52.9
Experienced ABR	No	53.5	46.5	1	0.773
	Yes	51	49
HH member works in a hospital	No	53.6	46.4	0.0142	0.146
	Yes	37.1	63
PATIENT HEALTH
Has an NCD	No	53	47	1	0.423
	Yes3	46.8	53.2
Has HIV/AIDS	No	53.8	46.3	0.0006	0.205
	Yes	30.4	69.6
Has a disability	No	53.5	46.5	0.0603	0.324
	Yes	40	60
Inpatient/had surgery in the past 6 months	No	53.1	46.9	0.059	0.205
	Yes	35.2	64.8
How easy to meet health care costs	Easy	49.8	50.2	0.9437	0.732
	A little /very difficult	53.9	46.1
Taken ABs in the past 6 months	No	52.7	47.3	1	0.966
	Yes	52.2	47.8
Complete the course of medication	Yes	52.6	47.4	1	0.442
	No	50.5	49.6
Ever skips a dose	No	52	48	1	0.317
	Yes	53.5	46.5
Consult for medical advice	Others	48.5	51.5	0.2597	0.67
	Health care staff only	54.4	45.6
Knows/recognises 4+ types of Abs	No	54.9	45.1	0.8066	0.804
4	Yes	50.7	49.3
Knows the term ‘AB’	Don’t know	47.9	52.1	0.0165	0.984
	Name for medicine/ medicine for germs	56.2	44
Heard of ABR	No	55.2	44.8	0.8066	0.746
	Yes	51	49
TREATMENT SEEKING FOR UTI
2+ week delay	No (<2 weeks)	55.6	44.3	0.0003	0.696
	Yes (2 weeks or more)	42.8	57.2
Government-funded health facility	No	55.8	44.2	0.0006	0.93
	Yes	43.6	56.4
Private health facility	No	53.8	46.2	0.105	0.729
	Yes	44.5	55.5
Drug seller/pharmacist	No	52	48	1	0.234
	Yes	56.7	43.3
Self-treated UTI symptoms	No	52.8	47.2	1	0.105
	Yes	49	51
Number of treatment steps	0 (straight to recruitment clinic)	57.2	42.8	0.0003	1
	1	53.2	46.8
	2	42.5	57.6
	3+ steps	38.4	61.7
Took ABs	No	54.8	45.2	0.033	0.97
	Yes	45.9	54.1
Took other medicine (not ABs)	No	52.7	47.3	1	0.076
	Yes	45.5	54.6
Been to doctor for UTI symptoms before	No	54.1	45.9	1	0.874
	Yes	51.1	48.9
UTI symptoms carry stigma	No	52.3	47.7	1	0.944
	Yes	53.5	46.5
PATIENT SOCIODEMOGRAPHICS
Age	<25	56.2	43.8	0.0001	0.87
	25-44	56.2	43.8
	45+	41.6	58.4
Sex	Female	53.9	46.1	0.0633	0.349
	Male	44	56
Marital status	Not married/partnered1	48.8	51.2	0.724	0.471
	Married/partnered	53.7	46.3
Highest education	None/primary	45.1	54.9	<0.0001	0.976
	Secondary/higher	60	40
Working status	Not working2	55.1	44.9	0.5685	0.708
	Working	50.5	49.5
