# Supplementary material for: Intersecting social and environmental determinants of multidrug-resistant urinary tract infections in East Africa beyond antibiotic use
Source: Nat Commun. 2024 Oct 31;15:9418. doi: 10.1038/s41467-024-53253-x (PMC11528027; doi:10.1038/s41467-024-53253-x)
Supplement: Supplementary file 7 — Source Data [file 41467_2024_53253_MOESM7_ESM.xlsx]

## Sheet: Figure 2 source file
Variable	Level	MDR-UTI
Age	<25	43.81
Age	25-44	43.77
Age	45+	58.44
Education	None/primary	54.88
Education	Secondary/higher	40
Health Facility Level	Primary care	42.87
Health Facility Level	Secondary/tertiary care	52.39
Delay to Care	No (<2 weeks)	44.32
Delay to Care	Yes (2 weeks or more)	57.18
Public Health Facility for UTI Symptoms	No	44.24
Public Health Facility for UTI Symptoms	Yes	56.41
Number of UTI Treatment Steps	0 (straight to recruitment clinic)	42.82
Number of UTI Treatment Steps	1 treatment failure	46.8
Number of UTI Treatment Steps	2 treatment failures	57.55
Number of UTI Treatment Steps	3+ treatment failures	61.65
Has HIV/AIDS	No2	46.25
Has HIV/AIDS	Yes2	69.57
Took ABs	No3	45.2
Took ABs	Yes3	54.1
Knows the Term 'AB'	Don't know	52.1
Knows the Term 'AB'	Name for medicine/medicine for germs	44
Education of Household Head	None/primary	53.54
Education of Household Head	Secondary/higher	41.22
Owns House	No	43.03
Owns House	Yes	51.45
Owns PC	No	48.94
Owns PC	Yes	34.23
Drinks Milk	No (less often)	59.46
Drinks Milk	Yes (at least weekly)	45.33
Toilet	Private flush	43.16
Toilet	Pit latrine / bucket	55.02
Toilet	Shared flush	43.07
Toilet	No facility	43.56
Washing Water	Protected unshared	50.07
Washing Water	Protected shared	39.85
Washing Water	Unprotected unshared	59.35
Washing Water	Unprotected shared	64.22
Drinking Water	Protected unshared	49.65
Drinking Water	Protected shared	40.09
Drinking Water	Unprotected unshared	67.03
Drinking Water	Unprotected shared	61.19
Soap	Not always	58.74
Soap	Yes (always)	45.43
Medicine Stock-outs are an Obstacle	No2	51.37
Medicine Stock-outs are an Obstacle	Yes2	38.62
Shares Drugs	No3	46.27
Shares Drugs	Yes3	68.04
Use of Manure	No4	45.25
Use of Manure	Yes4	54.9
Rubbish Dumping	No5	39.5
Rubbish Dumping	Yes5	51.85
HH Member Works in a Hospital	No6	46.4
HH Member Works in a Hospital	Yes6	63

## Sheet: Figure 3
	order_t	new_labels	cluster	clust_group	cluster_size	cluster_lab	med_cluster	med_diff	Freq	colour	fill
1	1	Has secondary educ or higher	15	Sociodemographics	73	Cluster-15; (N = 73) (Mdn = 0.58)	0.575342	-0.414221	0.490683	#BE12B2	-0.844173
2	1	Has secondary educ or higher	16	Sociodemographics	93	Cluster-16; (N = 93) (Mdn = 0.59)	0.591398	-0.182653	0.490683	#BE12B2	-0.372243
3	1	Has secondary educ or higher	17	Sociodemographics	71	Cluster-17; (N = 71) (Mdn = 0.59)	0.591549	-0.258589	0.490683	#BE12B2	-0.526999
4	1	Has secondary educ or higher	18	Sociodemographics	63	Cluster-18; (N = 63) (Mdn = 0.62)	0.619048	0.0843469	0.490683	#BE12B2	0
5	1	Has secondary educ or higher	19	Sociodemographics	55	Cluster-19; (N = 55) (Mdn = 0.64)	0.636364	-0.0892029	0.490683	#BE12B2	0
6	1	Has secondary educ or higher	20	Sociodemographics	76	Cluster-20; (N = 76) (Mdn = 0.64)	0.644737	-0.37073	0.490683	#BE12B2	-0.755538
7	1	Has secondary educ or higher	21	Sociodemographics	56	Cluster-21; (N = 56) (Mdn = 0.68)	0.678571	-0.00143763	0.490683	#BE12B2	0
8	1	Has secondary educ or higher	22	Sociodemographics	35	Cluster-22; (N = 35) (Mdn = 0.69)	0.685714	-0.367846	0.490683	#BE12B2	-0.74966
9	1	Has secondary educ or higher	23	Sociodemographics	68	Cluster-23; (N = 68) (Mdn = 0.69)	0.691176	-0.237769	0.490683	#BE12B2	-0.484568
10	1	Has secondary educ or higher	24	Sociodemographics	18	Cluster-24; (N = 18) (Mdn = 0.72)	0.722222	-0.165463	0.490683	#BE12B2	0
11	2	Age: 25-44 years	15	Sociodemographics	73	Cluster-15; (N = 73) (Mdn = 0.58)	0.575342	-0.336723	0.490331	#BE12B2	-0.686725
12	2	Age: 25-44 years	16	Sociodemographics	93	Cluster-16; (N = 93) (Mdn = 0.59)	0.591398	-0.0406105	0.490331	#BE12B2	0
13	2	Age: 25-44 years	17	Sociodemographics	71	Cluster-17; (N = 71) (Mdn = 0.59)	0.591549	-0.444376	0.490331	#BE12B2	-0.906278
14	2	Age: 25-44 years	18	Sociodemographics	63	Cluster-18; (N = 63) (Mdn = 0.62)	0.619048	0.0392566	0.490331	#BE12B2	0
15	2	Age: 25-44 years	19	Sociodemographics	55	Cluster-19; (N = 55) (Mdn = 0.64)	0.636364	-0.0228873	0.490331	#BE12B2	0
16	2	Age: 25-44 years	20	Sociodemographics	76	Cluster-20; (N = 76) (Mdn = 0.64)	0.644737	-0.271278	0.490331	#BE12B2	-0.553255
17	2	Age: 25-44 years	21	Sociodemographics	56	Cluster-21; (N = 56) (Mdn = 0.68)	0.678571	0.0647299	0.490331	#BE12B2	0
18	2	Age: 25-44 years	22	Sociodemographics	35	Cluster-22; (N = 35) (Mdn = 0.69)	0.685714	-0.267157	0.490331	#BE12B2	-0.544851
19	2	Age: 25-44 years	23	Sociodemographics	68	Cluster-23; (N = 68) (Mdn = 0.69)	0.691176	-0.0499282	0.490331	#BE12B2	0
20	2	Age: 25-44 years	24	Sociodemographics	18	Cluster-24; (N = 18) (Mdn = 0.72)	0.722222	-0.0847561	0.490331	#BE12B2	0
21	3	Age: <25 years	15	Sociodemographics	73	Cluster-15; (N = 73) (Mdn = 0.58)	0.575342	-0.192023	0.262009	#BE12B2	-0.732889
22	3	Age: <25 years	16	Sociodemographics	93	Cluster-16; (N = 93) (Mdn = 0.59)	0.591398	0.0937645	0.262009	#BE12B2	0
23	3	Age: <25 years	17	Sociodemographics	71	Cluster-17; (N = 71) (Mdn = 0.59)	0.591549	-0.243238	0.262009	#BE12B2	-0.92836
24	3	Age: <25 years	18	Sociodemographics	63	Cluster-18; (N = 63) (Mdn = 0.62)	0.619048	-0.120364	0.262009	#BE12B2	0
25	3	Age: <25 years	19	Sociodemographics	55	Cluster-19; (N = 55) (Mdn = 0.64)	0.636364	-0.0119451	0.262009	#BE12B2	0
26	3	Age: <25 years	20	Sociodemographics	76	Cluster-20; (N = 76) (Mdn = 0.64)	0.644737	-0.00771064	0.262009	#BE12B2	0
27	3	Age: <25 years	21	Sociodemographics	56	Cluster-21; (N = 56) (Mdn = 0.68)	0.678571	0.116458	0.262009	#BE12B2	0.30771
28	3	Age: <25 years	22	Sociodemographics	35	Cluster-22; (N = 35) (Mdn = 0.69)	0.685714	-0.181292	0.262009	#BE12B2	-0.691932
29	3	Age: <25 years	23	Sociodemographics	68	Cluster-23; (N = 68) (Mdn = 0.69)	0.691176	-0.0757658	0.262009	#BE12B2	0
30	3	Age: <25 years	24	Sociodemographics	18	Cluster-24; (N = 18) (Mdn = 0.72)	0.722222	0.00835177	0.262009	#BE12B2	0
31	4	Patient works	15	Sociodemographics	73	Cluster-15; (N = 73) (Mdn = 0.58)	0.575342	-0.0598555	0.599501	#BE12B2	0
32	4	Patient works	16	Sociodemographics	93	Cluster-16; (N = 93) (Mdn = 0.59)	0.591398	0.0713859	0.599501	#BE12B2	0
33	4	Patient works	17	Sociodemographics	71	Cluster-17; (N = 71) (Mdn = 0.59)	0.591549	-0.170373	0.599501	#BE12B2	-0.284191
34	4	Patient works	18	Sociodemographics	63	Cluster-18; (N = 63) (Mdn = 0.62)	0.619048	-0.0122465	0.599501	#BE12B2	0
35	4	Patient works	19	Sociodemographics	55	Cluster-19; (N = 55) (Mdn = 0.64)	0.636364	0.198604	0.599501	#BE12B2	0.248844
36	4	Patient works	20	Sociodemographics	76	Cluster-20; (N = 76) (Mdn = 0.64)	0.644737	0.141021	0.599501	#BE12B2	0
37	4	Patient works	21	Sociodemographics	56	Cluster-21; (N = 56) (Mdn = 0.68)	0.678571	0.129938	0.599501	#BE12B2	0
38	4	Patient works	22	Sociodemographics	35	Cluster-22; (N = 35) (Mdn = 0.69)	0.685714	0.0702878	0.599501	#BE12B2	0
39	4	Patient works	23	Sociodemographics	68	Cluster-23; (N = 68) (Mdn = 0.69)	0.691176	0.334454	0.599501	#BE12B2	0.358105
40	4	Patient works	24	Sociodemographics	18	Cluster-24; (N = 18) (Mdn = 0.72)	0.722222	-0.451912	0.599501	#BE12B2	-0.753813
41	5	Age: 45+ years	15	Sociodemographics	73	Cluster-15; (N = 73) (Mdn = 0.58)	0.575342	0.522874	0.247661	#BE12B2	0.678586
42	5	Age: 45+ years	16	Sociodemographics	93	Cluster-16; (N = 93) (Mdn = 0.59)	0.591398	-0.0621842	0.247661	#BE12B2	0
43	5	Age: 45+ years	17	Sociodemographics	71	Cluster-17; (N = 71) (Mdn = 0.59)	0.591549	0.683319	0.247661	#BE12B2	0.733978
44	5	Age: 45+ years	18	Sociodemographics	63	Cluster-18; (N = 63) (Mdn = 0.62)	0.619048	0.0710519	0.247661	#BE12B2	0
45	5	Age: 45+ years	19	Sociodemographics	55	Cluster-19; (N = 55) (Mdn = 0.64)	0.636364	-0.00609538	0.247661	#BE12B2	0
46	5	Age: 45+ years	20	Sociodemographics	76	Cluster-20; (N = 76) (Mdn = 0.64)	0.644737	0.275252	0.247661	#BE12B2	0.526382
47	5	Age: 45+ years	21	Sociodemographics	56	Cluster-21; (N = 56) (Mdn = 0.68)	0.678571	-0.187172	0.247661	#BE12B2	-0.75576
48	5	Age: 45+ years	22	Sociodemographics	35	Cluster-22; (N = 35) (Mdn = 0.69)	0.685714	0.437474	0.247661	#BE12B2	0.638523
49	5	Age: 45+ years	23	Sociodemographics	68	Cluster-23; (N = 68) (Mdn = 0.69)	0.691176	0.116783	0.247661	#BE12B2	0
50	5	Age: 45+ years	24	Sociodemographics	18	Cluster-24; (N = 18) (Mdn = 0.72)	0.722222	0.0309679	0.247661	#BE12B2	0
51	6	HH has electricity	15	HH socioeconomics	73	Cluster-15; (N = 73) (Mdn = 0.58)	0.575342	-0.0298754	0.82154	#1E88E5	0
52	6	HH has electricity	16	HH socioeconomics	93	Cluster-16; (N = 93) (Mdn = 0.59)	0.591398	0.0254411	0.82154	#1E88E5	0
53	6	HH has electricity	17	HH socioeconomics	71	Cluster-17; (N = 71) (Mdn = 0.59)	0.591549	0.120245	0.82154	#1E88E5	0.127677
54	6	HH has electricity	18	HH socioeconomics	63	Cluster-18; (N = 63) (Mdn = 0.62)	0.619048	0.102935	0.82154	#1E88E5	0.111344
55	6	HH has electricity	19	HH socioeconomics	55	Cluster-19; (N = 55) (Mdn = 0.64)	0.636364	0.0881419	0.82154	#1E88E5	0
56	6	HH has electricity	20	HH socioeconomics	76	Cluster-20; (N = 76) (Mdn = 0.64)	0.644737	-0.20336	0.82154	#1E88E5	-0.247535
57	6	HH has electricity	21	HH socioeconomics	56	Cluster-21; (N = 56) (Mdn = 0.68)	0.678571	-0.167264	0.82154	#1E88E5	-0.203599
58	6	HH has electricity	22	HH socioeconomics	35	Cluster-22; (N = 35) (Mdn = 0.69)	0.685714	-0.204088	0.82154	#1E88E5	-0.248421
59	6	HH has electricity	23	HH socioeconomics	68	Cluster-23; (N = 68) (Mdn = 0.69)	0.691176	-0.171778	0.82154	#1E88E5	-0.209092
60	6	HH has electricity	24	HH socioeconomics	18	Cluster-24; (N = 18) (Mdn = 0.72)	0.722222	-0.0781884	0.82154	#1E88E5	0
61	7	HH head has secondary+ education	15	HH socioeconomics	73	Cluster-15; (N = 73) (Mdn = 0.58)	0.575342	-0.483218	0.558	#1E88E5	-0.865982
62	7	HH head has secondary+ education	16	HH socioeconomics	93	Cluster-16; (N = 93) (Mdn = 0.59)	0.591398	-0.160492	0.558	#1E88E5	-0.28762
63	7	HH head has secondary+ education	17	HH socioeconomics	71	Cluster-17; (N = 71) (Mdn = 0.59)	0.591549	-0.211749	0.558	#1E88E5	-0.379479
64	7	HH head has secondary+ education	18	HH socioeconomics	63	Cluster-18; (N = 63) (Mdn = 0.62)	0.619048	0.186123	0.558	#1E88E5	0.250124
65	7	HH head has secondary+ education	19	HH socioeconomics	55	Cluster-19; (N = 55) (Mdn = 0.64)	0.636364	-0.122309	0.558	#1E88E5	0
66	7	HH head has secondary+ education	20	HH socioeconomics	76	Cluster-20; (N = 76) (Mdn = 0.64)	0.644737	-0.402513	0.558	#1E88E5	-0.721349
67	7	HH head has secondary+ education	21	HH socioeconomics	56	Cluster-21; (N = 56) (Mdn = 0.68)	0.678571	-0.00713634	0.558	#1E88E5	0
68	7	HH head has secondary+ education	22	HH socioeconomics	35	Cluster-22; (N = 35) (Mdn = 0.69)	0.685714	-0.394749	0.558	#1E88E5	-0.707436
69	7	HH head has secondary+ education	23	HH socioeconomics	68	Cluster-23; (N = 68) (Mdn = 0.69)	0.691176	-0.315945	0.558	#1E88E5	-0.566209
70	7	HH head has secondary+ education	24	HH socioeconomics	18	Cluster-24; (N = 18) (Mdn = 0.72)	0.722222	-0.100985	0.558	#1E88E5	0
71	8	HH has a TV	15	HH socioeconomics	73	Cluster-15; (N = 73) (Mdn = 0.58)	0.575342	-0.0634602	0.532919	#1E88E5	0
72	8	HH has a TV	16	HH socioeconomics	93	Cluster-16; (N = 93) (Mdn = 0.59)	0.591398	0.0565194	0.532919	#1E88E5	0
73	8	HH has a TV	17	HH socioeconomics	71	Cluster-17; (N = 71) (Mdn = 0.59)	0.591549	0.255443	0.532919	#1E88E5	0.324017
74	8	HH has a TV	18	HH socioeconomics	63	Cluster-18; (N = 63) (Mdn = 0.62)	0.619048	0.376809	0.532919	#1E88E5	0.4142
75	8	HH has a TV	19	HH socioeconomics	55	Cluster-19; (N = 55) (Mdn = 0.64)	0.636364	0.0200073	0.532919	#1E88E5	0
76	8	HH has a TV	20	HH socioeconomics	76	Cluster-20; (N = 76) (Mdn = 0.64)	0.644737	-0.357319	0.532919	#1E88E5	-0.670494
77	8	HH has a TV	21	HH socioeconomics	56	Cluster-21; (N = 56) (Mdn = 0.68)	0.678571	-0.254965	0.532919	#1E88E5	-0.478431
78	8	HH has a TV	22	HH socioeconomics	35	Cluster-22; (N = 35) (Mdn = 0.69)	0.685714	-0.402167	0.532919	#1E88E5	-0.754649
79	8	HH has a TV	23	HH socioeconomics	68	Cluster-23; (N = 68) (Mdn = 0.69)	0.691176	-0.343077	0.532919	#1E88E5	-0.643769
80	8	HH has a TV	24	HH socioeconomics	18	Cluster-24; (N = 18) (Mdn = 0.72)	0.722222	-0.0630404	0.532919	#1E88E5	0
81	9	Temporary or mud walls vs cement, brick or metal	15	HH socioeconomics	73	Cluster-15; (N = 73) (Mdn = 0.58)	0.575342	-0.00839134	0.191304	#1E88E5	0
82	9	Temporary or mud walls vs cement, brick or metal	16	HH socioeconomics	93	Cluster-16; (N = 93) (Mdn = 0.59)	0.591398	-0.0993893	0.191304	#1E88E5	-0.519535
83	9	Temporary or mud walls vs cement, brick or metal	17	HH socioeconomics	71	Cluster-17; (N = 71) (Mdn = 0.59)	0.591549	-0.146227	0.191304	#1E88E5	-0.764366
84	9	Temporary or mud walls vs cement, brick or metal	18	HH socioeconomics	63	Cluster-18; (N = 63) (Mdn = 0.62)	0.619048	-0.170517	0.191304	#1E88E5	-0.891336
85	9	Temporary or mud walls vs cement, brick or metal	19	HH socioeconomics	55	Cluster-19; (N = 55) (Mdn = 0.64)	0.636364	-0.0621667	0.191304	#1E88E5	0
86	9	Temporary or mud walls vs cement, brick or metal	20	HH socioeconomics	76	Cluster-20; (N = 76) (Mdn = 0.64)	0.644737	0.061491	0.191304	#1E88E5	0
87	9	Temporary or mud walls vs cement, brick or metal	21	HH socioeconomics	56	Cluster-21; (N = 56) (Mdn = 0.68)	0.678571	-0.0139795	0.191304	#1E88E5	0
88	9	Temporary or mud walls vs cement, brick or metal	22	HH socioeconomics	35	Cluster-22; (N = 35) (Mdn = 0.69)	0.685714	0.173339	0.191304	#1E88E5	0.475367
89	9	Temporary or mud walls vs cement, brick or metal	23	HH socioeconomics	68	Cluster-23; (N = 68) (Mdn = 0.69)	0.691176	0.348419	0.191304	#1E88E5	0.645551
90	9	Temporary or mud walls vs cement, brick or metal	24	HH socioeconomics	18	Cluster-24; (N = 18) (Mdn = 0.72)	0.722222	0.146788	0.191304	#1E88E5	0
91	10	HH has a smartphone	15	HH socioeconomics	73	Cluster-15; (N = 73) (Mdn = 0.58)	0.575342	-0.0256634	0.144099	#1E88E5	0
92	10	HH has a smartphone	16	HH socioeconomics	93	Cluster-16; (N = 93) (Mdn = 0.59)	0.591398	0.0180432	0.144099	#1E88E5	0
93	10	HH has a smartphone	17	HH socioeconomics	71	Cluster-17; (N = 71) (Mdn = 0.59)	0.591549	-0.0153319	0.144099	#1E88E5	0
94	10	HH has a smartphone	18	HH socioeconomics	63	Cluster-18; (N = 63) (Mdn = 0.62)	0.619048	0.364465	0.144099	#1E88E5	0.716655
95	10	HH has a smartphone	19	HH socioeconomics	55	Cluster-19; (N = 55) (Mdn = 0.64)	0.636364	0.0886681	0.144099	#1E88E5	0
96	10	HH has a smartphone	20	HH socioeconomics	76	Cluster-20; (N = 76) (Mdn = 0.64)	0.644737	-0.107493	0.144099	#1E88E5	-0.745964
97	10	HH has a smartphone	21	HH socioeconomics	56	Cluster-21; (N = 56) (Mdn = 0.68)	0.678571	0.162032	0.144099	#1E88E5	0.529289
98	10	HH has a smartphone	22	HH socioeconomics	35	Cluster-22; (N = 35) (Mdn = 0.69)	0.685714	-0.083876	0.144099	#1E88E5	0
99	10	HH has a smartphone	23	HH socioeconomics	68	Cluster-23; (N = 68) (Mdn = 0.69)	0.691176	-0.0855151	0.144099	#1E88E5	0
100	10	HH has a smartphone	24	HH socioeconomics	18	Cluster-24; (N = 18) (Mdn = 0.72)	0.722222	0.109315	0.144099	#1E88E5	0
101	11	HH owns land	15	HH socioeconomics	73	Cluster-15; (N = 73) (Mdn = 0.58)	0.575342	0.0338575	0.485358	#1E88E5	0
102	11	HH owns land	16	HH socioeconomics	93	Cluster-16; (N = 93) (Mdn = 0.59)	0.591398	-0.26544	0.485358	#1E88E5	-0.546894
103	11	HH owns land	17	HH socioeconomics	71	Cluster-17; (N = 71) (Mdn = 0.59)	0.591549	0.145513	0.485358	#1E88E5	0.230653
104	11	HH owns land	18	HH socioeconomics	63	Cluster-18; (N = 63) (Mdn = 0.62)	0.619048	-0.0152292	0.485358	#1E88E5	0
105	11	HH owns land	19	HH socioeconomics	55	Cluster-19; (N = 55) (Mdn = 0.64)	0.636364	0.224817	0.485358	#1E88E5	0.316565
106	11	HH owns land	20	HH socioeconomics	76	Cluster-20; (N = 76) (Mdn = 0.64)	0.644737	0.132488	0.485358	#1E88E5	0.214435
107	11	HH owns land	21	HH socioeconomics	56	Cluster-21; (N = 56) (Mdn = 0.68)	0.678571	-0.0910408	0.485358	#1E88E5	0
108	11	HH owns land	22	HH socioeconomics	35	Cluster-22; (N = 35) (Mdn = 0.69)	0.685714	0.108907	0.485358	#1E88E5	0
109	11	HH owns land	23	HH socioeconomics	68	Cluster-23; (N = 68) (Mdn = 0.69)	0.691176	0.349384	0.485358	#1E88E5	0.418553
110	11	HH owns land	24	HH socioeconomics	18	Cluster-24; (N = 18) (Mdn = 0.72)	0.722222	-0.238981	0.485358	#1E88E5	-0.492381
111	12	HH owns house	15	HH socioeconomics	73	Cluster-15; (N = 73) (Mdn = 0.58)	0.575342	0.332129	0.536358	#1E88E5	0.382422
112	12	HH owns house	16	HH socioeconomics	93	Cluster-16; (N = 93) (Mdn = 0.59)	0.591398	-0.0979751	0.536358	#1E88E5	0
113	12	HH owns house	17	HH socioeconomics	71	Cluster-17; (N = 71) (Mdn = 0.59)	0.591549	0.347454	0.536358	#1E88E5	0.393131
114	12	HH owns house	18	HH socioeconomics	63	Cluster-18; (N = 63) (Mdn = 0.62)	0.619048	0.104911	0.536358	#1E88E5	0
115	12	HH owns house	19	HH socioeconomics	55	Cluster-19; (N = 55) (Mdn = 0.64)	0.636364	0.0384704	0.536358	#1E88E5	0
116	12	HH owns house	20	HH socioeconomics	76	Cluster-20; (N = 76) (Mdn = 0.64)	0.644737	0.327282	0.536358	#1E88E5	0.378957
117	12	HH owns house	21	HH socioeconomics	56	Cluster-21; (N = 56) (Mdn = 0.68)	0.678571	-0.269656	0.536358	#1E88E5	-0.502753
118	12	HH owns house	22	HH socioeconomics	35	Cluster-22; (N = 35) (Mdn = 0.69)	0.685714	0.266569	0.536358	#1E88E5	0.331997
119	12	HH owns house	23	HH socioeconomics	68	Cluster-23; (N = 68) (Mdn = 0.69)	0.691176	0.266245	0.536358	#1E88E5	0.331727
120	12	HH owns house	24	HH socioeconomics	18	Cluster-24; (N = 18) (Mdn = 0.72)	0.722222	0.278778	0.536358	#1E88E5	0.342001
121	13	Uses soap when handwashing	15	WASH	73	Cluster-15; (N = 73) (Mdn = 0.58)	0.575342	-0.125496	0.829855	#2903F6	0
122	13	Uses soap when handwashing	16	WASH	93	Cluster-16; (N = 93) (Mdn = 0.59)	0.591398	-0.212418	0.829855	#2903F6	-0.25597
123	13	Uses soap when handwashing	17	WASH	71	Cluster-17; (N = 71) (Mdn = 0.59)	0.591549	0.0395019	0.829855	#2903F6	0
124	13	Uses soap when handwashing	18	WASH	63	Cluster-18; (N = 63) (Mdn = 0.62)	0.619048	-0.00967682	0.829855	#2903F6	0
125	13	Uses soap when handwashing	19	WASH	55	Cluster-19; (N = 55) (Mdn = 0.64)	0.636364	-0.105991	0.829855	#2903F6	0
126	13	Uses soap when handwashing	20	WASH	76	Cluster-20; (N = 76) (Mdn = 0.64)	0.644737	-0.34875	0.829855	#2903F6	-0.420255
127	13	Uses soap when handwashing	21	WASH	56	Cluster-21; (N = 56) (Mdn = 0.68)	0.678571	-0.124065	0.829855	#2903F6	0
128	13	Uses soap when handwashing	22	WASH	35	Cluster-22; (N = 35) (Mdn = 0.69)	0.685714	-0.238765	0.829855	#2903F6	-0.287719
129	13	Uses soap when handwashing	23	WASH	68	Cluster-23; (N = 68) (Mdn = 0.69)	0.691176	-0.252552	0.829855	#2903F6	-0.304333
130	13	Uses soap when handwashing	24	WASH	18	Cluster-24; (N = 18) (Mdn = 0.72)	0.722222	-0.663329	0.829855	#2903F6	-0.799331
131	14	Washing water: protected public	15	WASH	73	Cluster-15; (N = 73) (Mdn = 0.58)	0.575342	-0.297532	0.420299	#2903F6	-0.707905
132	14	Washing water: protected public	16	WASH	93	Cluster-16; (N = 93) (Mdn = 0.59)	0.591398	-0.38655	0.420299	#2903F6	-0.919702
133	14	Washing water: protected public	17	WASH	71	Cluster-17; (N = 71) (Mdn = 0.59)	0.591549	-0.351591	0.420299	#2903F6	-0.836526
134	14	Washing water: protected public	18	WASH	63	Cluster-18; (N = 63) (Mdn = 0.62)	0.619048	-0.285752	0.420299	#2903F6	-0.679879
135	14	Washing water: protected public	19	WASH	55	Cluster-19; (N = 55) (Mdn = 0.64)	0.636364	-0.314683	0.420299	#2903F6	-0.748713
136	14	Washing water: protected public	20	WASH	76	Cluster-20; (N = 76) (Mdn = 0.64)	0.644737	-0.0493505	0.420299	#2903F6	0
137	14	Washing water: protected public	21	WASH	56	Cluster-21; (N = 56) (Mdn = 0.68)	0.678571	0.00564129	0.420299	#2903F6	0
138	14	Washing water: protected public	22	WASH	35	Cluster-22; (N = 35) (Mdn = 0.69)	0.685714	-0.351619	0.420299	#2903F6	-0.836592
139	14	Washing water: protected public	23	WASH	68	Cluster-23; (N = 68) (Mdn = 0.69)	0.691176	-0.201018	0.420299	#2903F6	-0.478274
140	14	Washing water: protected public	24	WASH	18	Cluster-24; (N = 18) (Mdn = 0.72)	0.722222	-0.16018	0.420299	#2903F6	0
141	15	Drinking water: Protected public	15	WASH	73	Cluster-15; (N = 73) (Mdn = 0.58)	0.575342	-0.305834	0.411325	#2903F6	-0.743532
142	15	Drinking water: Protected public	16	WASH	93	Cluster-16; (N = 93) (Mdn = 0.59)	0.591398	-0.386829	0.411325	#2903F6	-0.940444
143	15	Drinking water: Protected public	17	WASH	71	Cluster-17; (N = 71) (Mdn = 0.59)	0.591549	-0.343578	0.411325	#2903F6	-0.835294
144	15	Drinking water: Protected public	18	WASH	63	Cluster-18; (N = 63) (Mdn = 0.62)	0.619048	-0.306684	0.411325	#2903F6	-0.7456
145	15	Drinking water: Protected public	19	WASH	55	Cluster-19; (N = 55) (Mdn = 0.64)	0.636364	-0.31448	0.411325	#2903F6	-0.764553
146	15	Drinking water: Protected public	20	WASH	76	Cluster-20; (N = 76) (Mdn = 0.64)	0.644737	-0.0251281	0.411325	#2903F6	0
147	15	Drinking water: Protected public	21	WASH	56	Cluster-21; (N = 56) (Mdn = 0.68)	0.678571	-0.0314053	0.411325	#2903F6	0
148	15	Drinking water: Protected public	22	WASH	35	Cluster-22; (N = 35) (Mdn = 0.69)	0.685714	-0.335546	0.411325	#2903F6	-0.815768
149	15	Drinking water: Protected public	23	WASH	68	Cluster-23; (N = 68) (Mdn = 0.69)	0.691176	-0.131143	0.411325	#2903F6	-0.318831
150	15	Drinking water: Protected public	24	WASH	18	Cluster-24; (N = 18) (Mdn = 0.72)	0.722222	-0.030822	0.411325	#2903F6	0
151	16	Toilet: No facility	15	WASH	73	Cluster-15; (N = 73) (Mdn = 0.58)	0.575342	-0.0441443	0.0628109	#2903F6	0
152	16	Toilet: No facility	16	WASH	93	Cluster-16; (N = 93) (Mdn = 0.59)	0.591398	-0.0514196	0.0628109	#2903F6	-0.818642
153	16	Toilet: No facility	17	WASH	71	Cluster-17; (N = 71) (Mdn = 0.59)	0.591549	-0.0529765	0.0628109	#2903F6	-0.843428
154	16	Toilet: No facility	18	WASH	63	Cluster-18; (N = 63) (Mdn = 0.62)	0.619048	-0.0501761	0.0628109	#2903F6	-0.798843
155	16	Toilet: No facility	19	WASH	55	Cluster-19; (N = 55) (Mdn = 0.64)	0.636364	-0.0495934	0.0628109	#2903F6	-0.789567
156	16	Toilet: No facility	20	WASH	76	Cluster-20; (N = 76) (Mdn = 0.64)	0.644737	0.0893663	0.0628109	#2903F6	0.587251
157	16	Toilet: No facility	21	WASH	56	Cluster-21; (N = 56) (Mdn = 0.68)	0.678571	-0.0503795	0.0628109	#2903F6	-0.802081
158	16	Toilet: No facility	22	WASH	35	Cluster-22; (N = 35) (Mdn = 0.69)	0.685714	-0.0406059	0.0628109	#2903F6	0
159	16	Toilet: No facility	23	WASH	68	Cluster-23; (N = 68) (Mdn = 0.69)	0.691176	-0.0478156	0.0628109	#2903F6	-0.761262
160	16	Toilet: No facility	24	WASH	18	Cluster-24; (N = 18) (Mdn = 0.72)	0.722222	-0.0312645	0.0628109	#2903F6	0
161	17	Raw sewage near HH	15	WASH	73	Cluster-15; (N = 73) (Mdn = 0.58)	0.575342	-0.00693756	0.320497	#2903F6	0
162	17	Raw sewage near HH	16	WASH	93	Cluster-16; (N = 93) (Mdn = 0.59)	0.591398	0.0258525	0.320497	#2903F6	0
163	17	Raw sewage near HH	17	WASH	71	Cluster-17; (N = 71) (Mdn = 0.59)	0.591549	-0.0285017	0.320497	#2903F6	0
164	17	Raw sewage near HH	18	WASH	63	Cluster-18; (N = 63) (Mdn = 0.62)	0.619048	0.237	0.320497	#2903F6	0.425114
165	17	Raw sewage near HH	19	WASH	55	Cluster-19; (N = 55) (Mdn = 0.64)	0.636364	-0.0706844	0.320497	#2903F6	0
166	17	Raw sewage near HH	20	WASH	76	Cluster-20; (N = 76) (Mdn = 0.64)	0.644737	-0.0579991	0.320497	#2903F6	0
167	17	Raw sewage near HH	21	WASH	56	Cluster-21; (N = 56) (Mdn = 0.68)	0.678571	-0.0114102	0.320497	#2903F6	0
168	17	Raw sewage near HH	22	WASH	35	Cluster-22; (N = 35) (Mdn = 0.69)	0.685714	0.326156	0.320497	#2903F6	0.504376
169	17	Raw sewage near HH	23	WASH	68	Cluster-23; (N = 68) (Mdn = 0.69)	0.691176	-0.181964	0.320497	#2903F6	-0.567757
170	17	Raw sewage near HH	24	WASH	18	Cluster-24; (N = 18) (Mdn = 0.72)	0.722222	-0.168854	0.320497	#2903F6	0
171	18	Toilet: Public flush	15	WASH	73	Cluster-15; (N = 73) (Mdn = 0.58)	0.575342	-0.133213	0.246891	#2903F6	-0.539564
172	18	Toilet: Public flush	16	WASH	93	Cluster-16; (N = 93) (Mdn = 0.59)	0.591398	0.12251	0.246891	#2903F6	0.331645
173	18	Toilet: Public flush	17	WASH	71	Cluster-17; (N = 71) (Mdn = 0.59)	0.591549	-0.176006	0.246891	#2903F6	-0.712893
174	18	Toilet: Public flush	18	WASH	63	Cluster-18; (N = 63) (Mdn = 0.62)	0.619048	0.0632386	0.246891	#2903F6	0
175	18	Toilet: Public flush	19	WASH	55	Cluster-19; (N = 55) (Mdn = 0.64)	0.636364	-0.223484	0.246891	#2903F6	-0.905196
176	18	Toilet: Public flush	20	WASH	76	Cluster-20; (N = 76) (Mdn = 0.64)	0.644737	-0.156105	0.246891	#2903F6	-0.632283
177	18	Toilet: Public flush	21	WASH	56	Cluster-21; (N = 56) (Mdn = 0.68)	0.678571	-0.194217	0.246891	#2903F6	-0.786651
178	18	Toilet: Public flush	22	WASH	35	Cluster-22; (N = 35) (Mdn = 0.69)	0.685714	-0.0572758	0.246891	#2903F6	0
179	18	Toilet: Public flush	23	WASH	68	Cluster-23; (N = 68) (Mdn = 0.69)	0.691176	-0.233226	0.246891	#2903F6	-0.944653
180	18	Toilet: Public flush	24	WASH	18	Cluster-24; (N = 18) (Mdn = 0.72)	0.722222	0.214553	0.246891	#2903F6	0.46496
181	19	Washing water: Unprotected private	15	WASH	73	Cluster-15; (N = 73) (Mdn = 0.58)	0.575342	-0.0687945	0.0965131	#2903F6	-0.7128
182	19	Washing water: Unprotected private	16	WASH	93	Cluster-16; (N = 93) (Mdn = 0.59)	0.591398	-0.0675489	0.0965131	#2903F6	-0.699894
183	19	Washing water: Unprotected private	17	WASH	71	Cluster-17; (N = 71) (Mdn = 0.59)	0.591549	-0.085849	0.0965131	#2903F6	-0.889507
184	19	Washing water: Unprotected private	18	WASH	63	Cluster-18; (N = 63) (Mdn = 0.62)	0.619048	-0.0764244	0.0965131	#2903F6	-0.791856
185	19	Washing water: Unprotected private	19	WASH	55	Cluster-19; (N = 55) (Mdn = 0.64)	0.636364	0.0421498	0.0965131	#2903F6	0
186	19	Washing water: Unprotected private	20	WASH	76	Cluster-20; (N = 76) (Mdn = 0.64)	0.644737	0.347808	0.0965131	#2903F6	0.782785
187	19	Washing water: Unprotected private	21	WASH	56	Cluster-21; (N = 56) (Mdn = 0.68)	0.678571	0.0547677	0.0965131	#2903F6	0
188	19	Washing water: Unprotected private	22	WASH	35	Cluster-22; (N = 35) (Mdn = 0.69)	0.685714	-0.040138	0.0965131	#2903F6	0
189	19	Washing water: Unprotected private	23	WASH	68	Cluster-23; (N = 68) (Mdn = 0.69)	0.691176	0.381602	0.0965131	#2903F6	0.798139
190	19	Washing water: Unprotected private	24	WASH	18	Cluster-24; (N = 18) (Mdn = 0.72)	0.722222	-0.0635902	0.0965131	#2903F6	0
191	20	Drinking water: Unprotected public	15	WASH	73	Cluster-15; (N = 73) (Mdn = 0.58)	0.575342	-0.0574102	0.0833852	#2903F6	-0.688494
192	20	Drinking water: Unprotected public	16	WASH	93	Cluster-16; (N = 93) (Mdn = 0.59)	0.591398	-0.0571158	0.0833852	#2903F6	-0.684963
193	20	Drinking water: Unprotected public	17	WASH	71	Cluster-17; (N = 71) (Mdn = 0.59)	0.591549	-0.0728959	0.0833852	#2903F6	-0.874207
194	20	Drinking water: Unprotected public	18	WASH	63	Cluster-18; (N = 63) (Mdn = 0.62)	0.619048	-0.0636862	0.0833852	#2903F6	-0.76376
195	20	Drinking water: Unprotected public	19	WASH	55	Cluster-19; (N = 55) (Mdn = 0.64)	0.636364	0.0290129	0.0833852	#2903F6	0
196	20	Drinking water: Unprotected public	20	WASH	76	Cluster-20; (N = 76) (Mdn = 0.64)	0.644737	0.326057	0.0833852	#2903F6	0.796344
197	20	Drinking water: Unprotected public	21	WASH	56	Cluster-21; (N = 56) (Mdn = 0.68)	0.678571	0.0314174	0.0833852	#2903F6	0
198	20	Drinking water: Unprotected public	22	WASH	35	Cluster-22; (N = 35) (Mdn = 0.69)	0.685714	-0.0463969	0.0833852	#2903F6	0
199	20	Drinking water: Unprotected public	23	WASH	68	Cluster-23; (N = 68) (Mdn = 0.69)	0.691176	0.306054	0.0833852	#2903F6	0.785884
200	20	Drinking water: Unprotected public	24	WASH	18	Cluster-24; (N = 18) (Mdn = 0.72)	0.722222	0.00215116	0.0833852	#2903F6	0
201	21	Drinking water: Unprotected private	15	WASH	73	Cluster-15; (N = 73) (Mdn = 0.58)	0.575342	-0.0339577	0.0566273	#2903F6	0
202	21	Drinking water: Unprotected private	16	WASH	93	Cluster-16; (N = 93) (Mdn = 0.59)	0.591398	-0.0326424	0.0566273	#2903F6	0
203	21	Drinking water: Unprotected private	17	WASH	71	Cluster-17; (N = 71) (Mdn = 0.59)	0.591549	-0.0417802	0.0566273	#2903F6	0
204	21	Drinking water: Unprotected private	18	WASH	63	Cluster-18; (N = 63) (Mdn = 0.62)	0.619048	-0.0401354	0.0566273	#2903F6	0
205	21	Drinking water: Unprotected private	19	WASH	55	Cluster-19; (N = 55) (Mdn = 0.64)	0.636364	-0.0145271	0.0566273	#2903F6	0
206	21	Drinking water: Unprotected private	20	WASH	76	Cluster-20; (N = 76) (Mdn = 0.64)	0.644737	-0.00710075	0.0566273	#2903F6	0
207	21	Drinking water: Unprotected private	21	WASH	56	Cluster-21; (N = 56) (Mdn = 0.68)	0.678571	0.0196062	0.0566273	#2903F6	0
208	21	Drinking water: Unprotected private	22	WASH	35	Cluster-22; (N = 35) (Mdn = 0.69)	0.685714	0.663192	0.0566273	#2903F6	0.921331
209	21	Drinking water: Unprotected private	23	WASH	68	Cluster-23; (N = 68) (Mdn = 0.69)	0.691176	0.15957	0.0566273	#2903F6	0.738077
210	21	Drinking water: Unprotected private	24	WASH	18	Cluster-24; (N = 18) (Mdn = 0.72)	0.722222	0.0269203	0.0566273	#2903F6	0
211	22	Toilet: Private flush	15	WASH	73	Cluster-15; (N = 73) (Mdn = 0.58)	0.575342	0.114163	0.318408	#2903F6	0.263917
212	22	Toilet: Private flush	16	WASH	93	Cluster-16; (N = 93) (Mdn = 0.59)	0.591398	0.0889626	0.318408	#2903F6	0
213	22	Toilet: Private flush	17	WASH	71	Cluster-17; (N = 71) (Mdn = 0.59)	0.591549	0.351331	0.318408	#2903F6	0.524579
214	22	Toilet: Private flush	18	WASH	63	Cluster-18; (N = 63) (Mdn = 0.62)	0.619048	0.283135	0.318408	#2903F6	0.470681
215	22	Toilet: Private flush	19	WASH	55	Cluster-19; (N = 55) (Mdn = 0.64)	0.636364	-0.270626	0.318408	#2903F6	-0.849935
216	22	Toilet: Private flush	20	WASH	76	Cluster-20; (N = 76) (Mdn = 0.64)	0.644737	-0.099725	0.318408	#2903F6	-0.313199
217	22	Toilet: Private flush	21	WASH	56	Cluster-21; (N = 56) (Mdn = 0.68)	0.678571	-0.283086	0.318408	#2903F6	-0.889066
218	22	Toilet: Private flush	22	WASH	35	Cluster-22; (N = 35) (Mdn = 0.69)	0.685714	-0.139059	0.318408	#2903F6	0
219	22	Toilet: Private flush	23	WASH	68	Cluster-23; (N = 68) (Mdn = 0.69)	0.691176	-0.303394	0.318408	#2903F6	-0.952848
220	22	Toilet: Private flush	24	WASH	18	Cluster-24; (N = 18) (Mdn = 0.72)	0.722222	-0.27673	0.318408	#2903F6	-0.869104
221	23	Washing water: Unprotected public	15	WASH	73	Cluster-15; (N = 73) (Mdn = 0.58)	0.575342	-0.04048	0.0678705	#2903F6	0
222	23	Washing water: Unprotected public	16	WASH	93	Cluster-16; (N = 93) (Mdn = 0.59)	0.591398	-0.0405597	0.0678705	#2903F6	0
223	23	Washing water: Unprotected public	17	WASH	71	Cluster-17; (N = 71) (Mdn = 0.59)	0.591549	-0.0529999	0.0678705	#2903F6	-0.780898
224	23	Washing water: Unprotected public	18	WASH	63	Cluster-18; (N = 63) (Mdn = 0.62)	0.619048	-0.0523494	0.0678705	#2903F6	-0.771313
225	23	Washing water: Unprotected public	19	WASH	55	Cluster-19; (N = 55) (Mdn = 0.64)	0.636364	-0.0278372	0.0678705	#2903F6	0
226	23	Washing water: Unprotected public	20	WASH	76	Cluster-20; (N = 76) (Mdn = 0.64)	0.644737	-0.0141845	0.0678705	#2903F6	0
227	23	Washing water: Unprotected public	21	WASH	56	Cluster-21; (N = 56) (Mdn = 0.68)	0.678571	-0.0284009	0.0678705	#2903F6	0
228	23	Washing water: Unprotected public	22	WASH	35	Cluster-22; (N = 35) (Mdn = 0.69)	0.685714	0.678148	0.0678705	#2903F6	0.909023
229	23	Washing water: Unprotected public	23	WASH	68	Cluster-23; (N = 68) (Mdn = 0.69)	0.691176	0.163099	0.0678705	#2903F6	0.706149
230	23	Washing water: Unprotected public	24	WASH	18	Cluster-24; (N = 18) (Mdn = 0.72)	0.722222	0.194464	0.0678705	#2903F6	0.741283
231	24	Toilet: Pit latrine	15	WASH	73	Cluster-15; (N = 73) (Mdn = 0.58)	0.575342	0.0543334	0.371891	#2903F6	0
232	24	Toilet: Pit latrine	16	WASH	93	Cluster-16; (N = 93) (Mdn = 0.59)	0.591398	-0.166617	0.371891	#2903F6	-0.448028
233	24	Toilet: Pit latrine	17	WASH	71	Cluster-17; (N = 71) (Mdn = 0.59)	0.591549	-0.130063	0.371891	#2903F6	-0.349736
234	24	Toilet: Pit latrine	18	WASH	63	Cluster-18; (N = 63) (Mdn = 0.62)	0.619048	-0.305142	0.371891	#2903F6	-0.820515
235	24	Toilet: Pit latrine	19	WASH	55	Cluster-19; (N = 55) (Mdn = 0.64)	0.636364	0.535637	0.371891	#2903F6	0.590216
236	24	Toilet: Pit latrine	20	WASH	76	Cluster-20; (N = 76) (Mdn = 0.64)	0.644737	0.15708	0.371891	#2903F6	0.296954
237	24	Toilet: Pit latrine	21	WASH	56	Cluster-21; (N = 56) (Mdn = 0.68)	0.678571	0.51823	0.371891	#2903F6	0.582202
238	24	Toilet: Pit latrine	22	WASH	35	Cluster-22; (N = 35) (Mdn = 0.69)	0.685714	0.221722	0.371891	#2903F6	0.373513
239	24	Toilet: Pit latrine	23	WASH	68	Cluster-23; (N = 68) (Mdn = 0.69)	0.691176	0.577031	0.371891	#2903F6	0.608091
240	24	Toilet: Pit latrine	24	WASH	18	Cluster-24; (N = 18) (Mdn = 0.72)	0.722222	0.0661995	0.371891	#2903F6	0
241	25	Washing water: Protected private	15	WASH	73	Cluster-15; (N = 73) (Mdn = 0.58)	0.575342	0.399662	0.415318	#2903F6	0.490395
242	25	Washing water: Protected private	16	WASH	93	Cluster-16; (N = 93) (Mdn = 0.59)	0.591398	0.488547	0.415318	#2903F6	0.540509
243	25	Washing water: Protected private	17	WASH	71	Cluster-17; (N = 71) (Mdn = 0.59)	0.591549	0.482134	0.415318	#2903F6	0.537226
244	25	Washing water: Protected private	18	WASH	63	Cluster-18; (N = 63) (Mdn = 0.62)	0.619048	0.406482	0.415318	#2903F6	0.494625
245	25	Washing water: Protected private	19	WASH	55	Cluster-19; (N = 55) (Mdn = 0.64)	0.636364	0.288811	0.415318	#2903F6	0.410168
246	25	Washing water: Protected private	20	WASH	76	Cluster-20; (N = 76) (Mdn = 0.64)	0.644737	-0.291091	0.415318	#2903F6	-0.700889
247	25	Washing water: Protected private	21	WASH	56	Cluster-21; (N = 56) (Mdn = 0.68)	0.678571	-0.0718392	0.415318	#2903F6	0
248	25	Washing water: Protected private	22	WASH	35	Cluster-22; (N = 35) (Mdn = 0.69)	0.685714	-0.30549	0.415318	#2903F6	-0.735558
249	25	Washing water: Protected private	23	WASH	68	Cluster-23; (N = 68) (Mdn = 0.69)	0.691176	-0.352019	0.415318	#2903F6	-0.847589
250	25	Washing water: Protected private	24	WASH	18	Cluster-24; (N = 18) (Mdn = 0.72)	0.722222	-0.000171059	0.415318	#2903F6	0
251	26	Drinking water: Protected private	15	WASH	73	Cluster-15; (N = 73) (Mdn = 0.58)	0.575342	0.389559	0.448662	#2903F6	0.464745
252	26	Drinking water: Protected private	16	WASH	93	Cluster-16; (N = 93) (Mdn = 0.59)	0.591398	0.471524	0.448662	#2903F6	0.512422
253	26	Drinking water: Protected private	17	WASH	71	Cluster-17; (N = 71) (Mdn = 0.59)	0.591549	0.450413	0.448662	#2903F6	0.500974
254	26	Drinking water: Protected private	18	WASH	63	Cluster-18; (N = 63) (Mdn = 0.62)	0.619048	0.401279	0.448662	#2903F6	0.472126
255	26	Drinking water: Protected private	19	WASH	55	Cluster-19; (N = 55) (Mdn = 0.64)	0.636364	0.289341	0.448662	#2903F6	0.392059
256	26	Drinking water: Protected private	20	WASH	76	Cluster-20; (N = 76) (Mdn = 0.64)	0.644737	-0.302822	0.448662	#2903F6	-0.674944
257	26	Drinking water: Protected private	21	WASH	56	Cluster-21; (N = 56) (Mdn = 0.68)	0.678571	-0.101903	0.448662	#2903F6	0
258	26	Drinking water: Protected private	22	WASH	35	Cluster-22; (N = 35) (Mdn = 0.69)	0.685714	-0.299395	0.448662	#2903F6	-0.667306
259	26	Drinking water: Protected private	23	WASH	68	Cluster-23; (N = 68) (Mdn = 0.69)	0.691176	-0.344432	0.448662	#2903F6	-0.767687
260	26	Drinking water: Protected private	24	WASH	18	Cluster-24; (N = 18) (Mdn = 0.72)	0.722222	-0.106022	0.448662	#2903F6	0
261	27	UTI treatment seeking: direct to clinic	15	Patient Health	73	Cluster-15; (N = 73) (Mdn = 0.58)	0.575342	-0.371704	0.487476	#572B02	-0.762507
262	27	UTI treatment seeking: direct to clinic	16	Patient Health	93	Cluster-16; (N = 93) (Mdn = 0.59)	0.591398	-0.130695	0.487476	#572B02	-0.268106
263	27	UTI treatment seeking: direct to clinic	17	Patient Health	71	Cluster-17; (N = 71) (Mdn = 0.59)	0.591549	-0.290025	0.487476	#572B02	-0.594953
264	27	UTI treatment seeking: direct to clinic	18	Patient Health	63	Cluster-18; (N = 63) (Mdn = 0.62)	0.619048	-0.231329	0.487476	#572B02	-0.474545
265	27	UTI treatment seeking: direct to clinic	19	Patient Health	55	Cluster-19; (N = 55) (Mdn = 0.64)	0.636364	-0.299969	0.487476	#572B02	-0.615352
266	27	UTI treatment seeking: direct to clinic	20	Patient Health	76	Cluster-20; (N = 76) (Mdn = 0.64)	0.644737	-0.0434259	0.487476	#572B02	0
267	27	UTI treatment seeking: direct to clinic	21	Patient Health	56	Cluster-21; (N = 56) (Mdn = 0.68)	0.678571	-0.397063	0.487476	#572B02	-0.814529
268	27	UTI treatment seeking: direct to clinic	22	Patient Health	35	Cluster-22; (N = 35) (Mdn = 0.69)	0.685714	-0.302762	0.487476	#572B02	-0.62108
269	27	UTI treatment seeking: direct to clinic	23	Patient Health	68	Cluster-23; (N = 68) (Mdn = 0.69)	0.691176	-0.446022	0.487476	#572B02	-0.914963
270	27	UTI treatment seeking: direct to clinic	24	Patient Health	18	Cluster-24; (N = 18) (Mdn = 0.72)	0.722222	0.0114369	0.487476	#572B02	0
271	28	Knows the term 'antibiotic'	15	Patient Health	73	Cluster-15; (N = 73) (Mdn = 0.58)	0.575342	-0.279031	0.548407	#572B02	-0.508802
272	28	Knows the term 'antibiotic'	16	Patient Health	93	Cluster-16; (N = 93) (Mdn = 0.59)	0.591398	-0.362649	0.548407	#572B02	-0.661277
273	28	Knows the term 'antibiotic'	17	Patient Health	71	Cluster-17; (N = 71) (Mdn = 0.59)	0.591549	-0.0702582	0.548407	#572B02	0
274	28	Knows the term 'antibiotic'	18	Patient Health	63	Cluster-18; (N = 63) (Mdn = 0.62)	0.619048	0.116594	0.548407	#572B02	0
275	28	Knows the term 'antibiotic'	19	Patient Health	55	Cluster-19; (N = 55) (Mdn = 0.64)	0.636364	-0.0915412	0.548407	#572B02	0
276	28	Knows the term 'antibiotic'	20	Patient Health	76	Cluster-20; (N = 76) (Mdn = 0.64)	0.644737	-0.469225	0.548407	#572B02	-0.855614
277	28	Knows the term 'antibiotic'	21	Patient Health	56	Cluster-21; (N = 56) (Mdn = 0.68)	0.678571	0.243019	0.548407	#572B02	0.307065
278	28	Knows the term 'antibiotic'	22	Patient Health	35	Cluster-22; (N = 35) (Mdn = 0.69)	0.685714	-0.434638	0.548407	#572B02	-0.792545
279	28	Knows the term 'antibiotic'	23	Patient Health	68	Cluster-23; (N = 68) (Mdn = 0.69)	0.691176	0.254909	0.548407	#572B02	0.31732
280	28	Knows the term 'antibiotic'	24	Patient Health	18	Cluster-24; (N = 18) (Mdn = 0.72)	0.722222	-0.317549	0.548407	#572B02	-0.579039
281	29	Patient difficulty with health costs	15	Patient Health	73	Cluster-15; (N = 73) (Mdn = 0.58)	0.575342	0.195358	0.64787	#572B02	0.231679
282	29	Patient difficulty with health costs	16	Patient Health	93	Cluster-16; (N = 93) (Mdn = 0.59)	0.591398	0.00525539	0.64787	#572B02	0
283	29	Patient difficulty with health costs	17	Patient Health	71	Cluster-17; (N = 71) (Mdn = 0.59)	0.591549	-0.485927	0.64787	#572B02	-0.750039
284	29	Patient difficulty with health costs	18	Patient Health	63	Cluster-18; (N = 63) (Mdn = 0.62)	0.619048	-0.330304	0.64787	#572B02	-0.50983
285	29	Patient difficulty with health costs	19	Patient Health	55	Cluster-19; (N = 55) (Mdn = 0.64)	0.636364	0.0424901	0.64787	#572B02	0
286	29	Patient difficulty with health costs	20	Patient Health	76	Cluster-20; (N = 76) (Mdn = 0.64)	0.644737	-0.0404928	0.64787	#572B02	0
287	29	Patient difficulty with health costs	21	Patient Health	56	Cluster-21; (N = 56) (Mdn = 0.68)	0.678571	0.0826139	0.64787	#572B02	0
288	29	Patient difficulty with health costs	22	Patient Health	35	Cluster-22; (N = 35) (Mdn = 0.69)	0.685714	-0.0454967	0.64787	#572B02	0
289	29	Patient difficulty with health costs	23	Patient Health	68	Cluster-23; (N = 68) (Mdn = 0.69)	0.691176	0.186608	0.64787	#572B02	0.223623
290	29	Patient difficulty with health costs	24	Patient Health	18	Cluster-24; (N = 18) (Mdn = 0.72)	0.722222	-0.224223	0.64787	#572B02	0
291	30	Heard the term AMR	15	Patient Health	73	Cluster-15; (N = 73) (Mdn = 0.58)	0.575342	-0.0569609	0.643035	#572B02	0
292	30	Heard the term AMR	16	Patient Health	93	Cluster-16; (N = 93) (Mdn = 0.59)	0.591398	0.0991998	0.643035	#572B02	0
293	30	Heard the term AMR	17	Patient Health	71	Cluster-17; (N = 71) (Mdn = 0.59)	0.591549	0.000711878	0.643035	#572B02	0
294	30	Heard the term AMR	18	Patient Health	63	Cluster-18; (N = 63) (Mdn = 0.62)	0.619048	0.0434315	0.643035	#572B02	0
295	30	Heard the term AMR	19	Patient Health	55	Cluster-19; (N = 55) (Mdn = 0.64)	0.636364	0.158864	0.643035	#572B02	0
296	30	Heard the term AMR	20	Patient Health	76	Cluster-20; (N = 76) (Mdn = 0.64)	0.644737	0.0233373	0.643035	#572B02	0
297	30	Heard the term AMR	21	Patient Health	56	Cluster-21; (N = 56) (Mdn = 0.68)	0.678571	0.220104	0.643035	#572B02	0.255004
298	30	Heard the term AMR	22	Patient Health	35	Cluster-22; (N = 35) (Mdn = 0.69)	0.685714	-0.123228	0.643035	#572B02	0
299	30	Heard the term AMR	23	Patient Health	68	Cluster-23; (N = 68) (Mdn = 0.69)	0.691176	0.183369	0.643035	#572B02	0.221888
300	30	Heard the term AMR	24	Patient Health	18	Cluster-24; (N = 18) (Mdn = 0.72)	0.722222	-0.277834	0.643035	#572B02	0
301	31	Feels UTI stigma	15	Patient Health	73	Cluster-15; (N = 73) (Mdn = 0.58)	0.575342	0.0605563	0.218572	#572B02	0
302	31	Feels UTI stigma	16	Patient Health	93	Cluster-16; (N = 93) (Mdn = 0.59)	0.591398	-0.142349	0.218572	#572B02	-0.651268
303	31	Feels UTI stigma	17	Patient Health	71	Cluster-17; (N = 71) (Mdn = 0.59)	0.591549	-0.0537622	0.218572	#572B02	0
304	31	Feels UTI stigma	18	Patient Health	63	Cluster-18; (N = 63) (Mdn = 0.62)	0.619048	-0.154041	0.218572	#572B02	-0.704758
305	31	Feels UTI stigma	19	Patient Health	55	Cluster-19; (N = 55) (Mdn = 0.64)	0.636364	0.276151	0.218572	#572B02	0.558192
306	31	Feels UTI stigma	20	Patient Health	76	Cluster-20; (N = 76) (Mdn = 0.64)	0.644737	-0.179	0.218572	#572B02	-0.818951
307	31	Feels UTI stigma	21	Patient Health	56	Cluster-21; (N = 56) (Mdn = 0.68)	0.678571	0.297476	0.218572	#572B02	0.57645
308	31	Feels UTI stigma	22	Patient Health	35	Cluster-22; (N = 35) (Mdn = 0.69)	0.685714	-0.131319	0.218572	#572B02	0
309	31	Feels UTI stigma	23	Patient Health	68	Cluster-23; (N = 68) (Mdn = 0.69)	0.691176	0.391615	0.218572	#572B02	0.641795
310	31	Feels UTI stigma	24	Patient Health	18	Cluster-24; (N = 18) (Mdn = 0.72)	0.722222	-0.179037	0.218572	#572B02	0
311	32	Has recurrent UTI symptoms	15	Patient Health	73	Cluster-15; (N = 73) (Mdn = 0.58)	0.575342	0.202692	0.612676	#572B02	0.24859
312	32	Has recurrent UTI symptoms	16	Patient Health	93	Cluster-16; (N = 93) (Mdn = 0.59)	0.591398	-0.055661	0.612676	#572B02	0
313	32	Has recurrent UTI symptoms	17	Patient Health	71	Cluster-17; (N = 71) (Mdn = 0.59)	0.591549	0.0755744	0.612676	#572B02	0
314	32	Has recurrent UTI symptoms	18	Patient Health	63	Cluster-18; (N = 63) (Mdn = 0.62)	0.619048	-0.0219408	0.612676	#572B02	0
315	32	Has recurrent UTI symptoms	19	Patient Health	55	Cluster-19; (N = 55) (Mdn = 0.64)	0.636364	0.178281	0.612676	#572B02	0
316	32	Has recurrent UTI symptoms	20	Patient Health	76	Cluster-20; (N = 76) (Mdn = 0.64)	0.644737	-0.22114	0.612676	#572B02	-0.360942
317	32	Has recurrent UTI symptoms	21	Patient Health	56	Cluster-21; (N = 56) (Mdn = 0.68)	0.678571	0.208903	0.612676	#572B02	0.25427
318	32	Has recurrent UTI symptoms	22	Patient Health	35	Cluster-22; (N = 35) (Mdn = 0.69)	0.685714	0.0346205	0.612676	#572B02	0
319	32	Has recurrent UTI symptoms	23	Patient Health	68	Cluster-23; (N = 68) (Mdn = 0.69)	0.691176	0.279304	0.612676	#572B02	0.313128
320	32	Has recurrent UTI symptoms	24	Patient Health	18	Cluster-24; (N = 18) (Mdn = 0.72)	0.722222	-0.220358	0.612676	#572B02	0
321	33	UTI treatment seeking: 1 treatment failure	15	Patient Health	73	Cluster-15; (N = 73) (Mdn = 0.58)	0.575342	0.0549321	0.290944	#572B02	0
322	33	UTI treatment seeking: 1 treatment failure	16	Patient Health	93	Cluster-16; (N = 93) (Mdn = 0.59)	0.591398	0.134279	0.290944	#572B02	0.315784
323	33	UTI treatment seeking: 1 treatment failure	17	Patient Health	71	Cluster-17; (N = 71) (Mdn = 0.59)	0.591549	-0.0392551	0.290944	#572B02	0
324	33	UTI treatment seeking: 1 treatment failure	18	Patient Health	63	Cluster-18; (N = 63) (Mdn = 0.62)	0.619048	0.00579044	0.290944	#572B02	0
325	33	UTI treatment seeking: 1 treatment failure	19	Patient Health	55	Cluster-19; (N = 55) (Mdn = 0.64)	0.636364	0.132426	0.290944	#572B02	0.312791
326	33	UTI treatment seeking: 1 treatment failure	20	Patient Health	76	Cluster-20; (N = 76) (Mdn = 0.64)	0.644737	-0.0123955	0.290944	#572B02	0
327	33	UTI treatment seeking: 1 treatment failure	21	Patient Health	56	Cluster-21; (N = 56) (Mdn = 0.68)	0.678571	0.152424	0.290944	#572B02	0.343787
328	33	UTI treatment seeking: 1 treatment failure	22	Patient Health	35	Cluster-22; (N = 35) (Mdn = 0.69)	0.685714	-0.0152468	0.290944	#572B02	0
329	33	UTI treatment seeking: 1 treatment failure	23	Patient Health	68	Cluster-23; (N = 68) (Mdn = 0.69)	0.691176	0.0739134	0.290944	#572B02	0
330	33	UTI treatment seeking: 1 treatment failure	24	Patient Health	18	Cluster-24; (N = 18) (Mdn = 0.72)	0.722222	-0.154636	0.290944	#572B02	0
331	34	Took ABs in past 6 months	15	Patient Health	73	Cluster-15; (N = 73) (Mdn = 0.58)	0.575342	0.36859	0.562733	#572B02	0.39577
332	34	Took ABs in past 6 months	16	Patient Health	93	Cluster-16; (N = 93) (Mdn = 0.59)	0.591398	0.114449	0.562733	#572B02	0
333	34	Took ABs in past 6 months	17	Patient Health	71	Cluster-17; (N = 71) (Mdn = 0.59)	0.591549	0.339743	0.562733	#572B02	0.376457
334	34	Took ABs in past 6 months	18	Patient Health	63	Cluster-18; (N = 63) (Mdn = 0.62)	0.619048	0.294769	0.562733	#572B02	0.343753
335	34	Took ABs in past 6 months	19	Patient Health	55	Cluster-19; (N = 55) (Mdn = 0.64)	0.636364	-0.271594	0.562733	#572B02	-0.482634
336	34	Took ABs in past 6 months	20	Patient Health	76	Cluster-20; (N = 76) (Mdn = 0.64)	0.644737	-0.153549	0.562733	#572B02	-0.272862
337	34	Took ABs in past 6 months	21	Patient Health	56	Cluster-21; (N = 56) (Mdn = 0.68)	0.678571	-0.469898	0.562733	#572B02	-0.835029
338	34	Took ABs in past 6 months	22	Patient Health	35	Cluster-22; (N = 35) (Mdn = 0.69)	0.685714	0.102707	0.562733	#572B02	0
339	34	Took ABs in past 6 months	23	Patient Health	68	Cluster-23; (N = 68) (Mdn = 0.69)	0.691176	-0.218393	0.562733	#572B02	-0.388094
340	34	Took ABs in past 6 months	24	Patient Health	18	Cluster-24; (N = 18) (Mdn = 0.72)	0.722222	0.39467	0.562733	#572B02	0.41223
341	35	Is familiar with ABs	15	Patient Health	73	Cluster-15; (N = 73) (Mdn = 0.58)	0.575342	-0.0122979	0.515883	#572B02	0
342	35	Is familiar with ABs	16	Patient Health	93	Cluster-16; (N = 93) (Mdn = 0.59)	0.591398	0.00857471	0.515883	#572B02	0
343	35	Is familiar with ABs	17	Patient Health	71	Cluster-17; (N = 71) (Mdn = 0.59)	0.591549	-0.0321976	0.515883	#572B02	0
344	35	Is familiar with ABs	18	Patient Health	63	Cluster-18; (N = 63) (Mdn = 0.62)	0.619048	0.230021	0.515883	#572B02	0.308378
345	35	Is familiar with ABs	19	Patient Health	55	Cluster-19; (N = 55) (Mdn = 0.64)	0.636364	0.334167	0.515883	#572B02	0.393114
346	35	Is familiar with ABs	20	Patient Health	76	Cluster-20; (N = 76) (Mdn = 0.64)	0.644737	-0.169682	0.515883	#572B02	-0.328916
347	35	Is familiar with ABs	21	Patient Health	56	Cluster-21; (N = 56) (Mdn = 0.68)	0.678571	0.306389	0.515883	#572B02	0.372613
348	35	Is familiar with ABs	22	Patient Health	35	Cluster-22; (N = 35) (Mdn = 0.69)	0.685714	-0.341816	0.515883	#572B02	-0.662584
349	35	Is familiar with ABs	23	Patient Health	68	Cluster-23; (N = 68) (Mdn = 0.69)	0.691176	0.254513	0.515883	#572B02	0.330366
350	35	Is familiar with ABs	24	Patient Health	18	Cluster-24; (N = 18) (Mdn = 0.72)	0.722222	-0.211436	0.515883	#572B02	0
351	36	Delayed seeking UTI treatment	15	Patient Health	73	Cluster-15; (N = 73) (Mdn = 0.58)	0.575342	0.21392	0.255438	#572B02	0.455771
352	36	Delayed seeking UTI treatment	16	Patient Health	93	Cluster-16; (N = 93) (Mdn = 0.59)	0.591398	0.0923074	0.255438	#572B02	0
353	36	Delayed seeking UTI treatment	17	Patient Health	71	Cluster-17; (N = 71) (Mdn = 0.59)	0.591549	0.118562	0.255438	#572B02	0
354	36	Delayed seeking UTI treatment	18	Patient Health	63	Cluster-18; (N = 63) (Mdn = 0.62)	0.619048	0.0882653	0.255438	#572B02	0
355	36	Delayed seeking UTI treatment	19	Patient Health	55	Cluster-19; (N = 55) (Mdn = 0.64)	0.636364	0.0958909	0.255438	#572B02	0
356	36	Delayed seeking UTI treatment	20	Patient Health	76	Cluster-20; (N = 76) (Mdn = 0.64)	0.644737	0.178038	0.255438	#572B02	0.410721
357	36	Delayed seeking UTI treatment	21	Patient Health	56	Cluster-21; (N = 56) (Mdn = 0.68)	0.678571	0.0558456	0.255438	#572B02	0
358	36	Delayed seeking UTI treatment	22	Patient Health	35	Cluster-22; (N = 35) (Mdn = 0.69)	0.685714	0.368559	0.255438	#572B02	0.590642
359	36	Delayed seeking UTI treatment	23	Patient Health	68	Cluster-23; (N = 68) (Mdn = 0.69)	0.691176	0.394685	0.255438	#572B02	0.607093
360	36	Delayed seeking UTI treatment	24	Patient Health	18	Cluster-24; (N = 18) (Mdn = 0.72)	0.722222	0.12028	0.255438	#572B02	0
361	37	Took ABs recently for UTI	15	Patient Health	73	Cluster-15; (N = 73) (Mdn = 0.58)	0.575342	0.263847	0.265896	#572B02	0.498066
362	37	Took ABs recently for UTI	16	Patient Health	93	Cluster-16; (N = 93) (Mdn = 0.59)	0.591398	-0.056146	0.265896	#572B02	0
363	37	Took ABs recently for UTI	17	Patient Health	71	Cluster-17; (N = 71) (Mdn = 0.59)	0.591549	0.214589	0.265896	#572B02	0.446609
364	37	Took ABs recently for UTI	18	Patient Health	63	Cluster-18; (N = 63) (Mdn = 0.62)	0.619048	0.164287	0.265896	#572B02	0.381901
365	37	Took ABs recently for UTI	19	Patient Health	55	Cluster-19; (N = 55) (Mdn = 0.64)	0.636364	0.182812	0.265896	#572B02	0.407418
366	37	Took ABs recently for UTI	20	Patient Health	76	Cluster-20; (N = 76) (Mdn = 0.64)	0.644737	-0.117849	0.265896	#572B02	-0.443216
367	37	Took ABs recently for UTI	21	Patient Health	56	Cluster-21; (N = 56) (Mdn = 0.68)	0.678571	0.32274	0.265896	#572B02	0.548284
368	37	Took ABs recently for UTI	22	Patient Health	35	Cluster-22; (N = 35) (Mdn = 0.69)	0.685714	0.132033	0.265896	#572B02	0
369	37	Took ABs recently for UTI	23	Patient Health	68	Cluster-23; (N = 68) (Mdn = 0.69)	0.691176	0.327619	0.265896	#572B02	0.551998
370	37	Took ABs recently for UTI	24	Patient Health	18	Cluster-24; (N = 18) (Mdn = 0.72)	0.722222	-0.173244	0.265896	#572B02	0
371	38	Went to private clinic to treat UTI symptoms	15	Patient Health	73	Cluster-15; (N = 73) (Mdn = 0.58)	0.575342	0.25877	0.152858	#572B02	0.62865
372	38	Went to private clinic to treat UTI symptoms	16	Patient Health	93	Cluster-16; (N = 93) (Mdn = 0.59)	0.591398	0.151196	0.152858	#572B02	0
373	38	Went to private clinic to treat UTI symptoms	17	Patient Health	71	Cluster-17; (N = 71) (Mdn = 0.59)	0.591549	0.307108	0.152858	#572B02	0.667676
374	38	Went to private clinic to treat UTI symptoms	18	Patient Health	63	Cluster-18; (N = 63) (Mdn = 0.62)	0.619048	0.12218	0.152858	#572B02	0
375	38	Went to private clinic to treat UTI symptoms	19	Patient Health	55	Cluster-19; (N = 55) (Mdn = 0.64)	0.636364	0.203834	0.152858	#572B02	0.571457
376	38	Went to private clinic to treat UTI symptoms	20	Patient Health	76	Cluster-20; (N = 76) (Mdn = 0.64)	0.644737	0.144865	0.152858	#572B02	0
377	38	Went to private clinic to treat UTI symptoms	21	Patient Health	56	Cluster-21; (N = 56) (Mdn = 0.68)	0.678571	0.269958	0.152858	#572B02	0.638476
378	38	Went to private clinic to treat UTI symptoms	22	Patient Health	35	Cluster-22; (N = 35) (Mdn = 0.69)	0.685714	0.082342	0.152858	#572B02	0
379	38	Went to private clinic to treat UTI symptoms	23	Patient Health	68	Cluster-23; (N = 68) (Mdn = 0.69)	0.691176	0.238603	0.152858	#572B02	0.609519
380	38	Went to private clinic to treat UTI symptoms	24	Patient Health	18	Cluster-24; (N = 18) (Mdn = 0.72)	0.722222	0.241569	0.152858	#572B02	0.612455
381	39	Went to government clinic to treat UTI symptoms	15	Patient Health	73	Cluster-15; (N = 73) (Mdn = 0.58)	0.575342	0.262153	0.27553	#572B02	0.487561
382	39	Went to government clinic to treat UTI symptoms	16	Patient Health	93	Cluster-16; (N = 93) (Mdn = 0.59)	0.591398	-0.0014874	0.27553	#572B02	0
383	39	Went to government clinic to treat UTI symptoms	17	Patient Health	71	Cluster-17; (N = 71) (Mdn = 0.59)	0.591549	0.162524	0.27553	#572B02	0.371014
384	39	Went to government clinic to treat UTI symptoms	18	Patient Health	63	Cluster-18; (N = 63) (Mdn = 0.62)	0.619048	0.189374	0.27553	#572B02	0.40734
385	39	Went to government clinic to treat UTI symptoms	19	Patient Health	55	Cluster-19; (N = 55) (Mdn = 0.64)	0.636364	0.2129	0.27553	#572B02	0.435886
386	39	Went to government clinic to treat UTI symptoms	20	Patient Health	76	Cluster-20; (N = 76) (Mdn = 0.64)	0.644737	0.0627846	0.27553	#572B02	0
387	39	Went to government clinic to treat UTI symptoms	21	Patient Health	56	Cluster-21; (N = 56) (Mdn = 0.68)	0.678571	0.255986	0.27553	#572B02	0.481615
388	39	Went to government clinic to treat UTI symptoms	22	Patient Health	35	Cluster-22; (N = 35) (Mdn = 0.69)	0.685714	0.382639	0.27553	#572B02	0.581369
389	39	Went to government clinic to treat UTI symptoms	23	Patient Health	68	Cluster-23; (N = 68) (Mdn = 0.69)	0.691176	0.361946	0.27553	#572B02	0.56778
390	39	Went to government clinic to treat UTI symptoms	24	Patient Health	18	Cluster-24; (N = 18) (Mdn = 0.72)	0.722222	-0.233214	0.27553	#572B02	-0.846421
391	40	UTI treatment seeking: 3+ treatment failure	15	Patient Health	73	Cluster-15; (N = 73) (Mdn = 0.58)	0.575342	0.158835	0.0854207	#572B02	0.650281
392	40	UTI treatment seeking: 3+ treatment failure	16	Patient Health	93	Cluster-16; (N = 93) (Mdn = 0.59)	0.591398	-0.0284243	0.0854207	#572B02	0
393	40	UTI treatment seeking: 3+ treatment failure	17	Patient Health	71	Cluster-17; (N = 71) (Mdn = 0.59)	0.591549	0.21771	0.0854207	#572B02	0.718205
394	40	UTI treatment seeking: 3+ treatment failure	18	Patient Health	63	Cluster-18; (N = 63) (Mdn = 0.62)	0.619048	0.106861	0.0854207	#572B02	0.555753
395	40	UTI treatment seeking: 3+ treatment failure	19	Patient Health	55	Cluster-19; (N = 55) (Mdn = 0.64)	0.636364	0.0770377	0.0854207	#572B02	0.4742
396	40	UTI treatment seeking: 3+ treatment failure	20	Patient Health	76	Cluster-20; (N = 76) (Mdn = 0.64)	0.644737	-0.0413848	0.0854207	#572B02	0
397	40	UTI treatment seeking: 3+ treatment failure	21	Patient Health	56	Cluster-21; (N = 56) (Mdn = 0.68)	0.678571	0.0923574	0.0854207	#572B02	0.51951
398	40	UTI treatment seeking: 3+ treatment failure	22	Patient Health	35	Cluster-22; (N = 35) (Mdn = 0.69)	0.685714	0.114578	0.0854207	#572B02	0.572895
399	40	UTI treatment seeking: 3+ treatment failure	23	Patient Health	68	Cluster-23; (N = 68) (Mdn = 0.69)	0.691176	0.183046	0.0854207	#572B02	0.68182
400	40	UTI treatment seeking: 3+ treatment failure	24	Patient Health	18	Cluster-24; (N = 18) (Mdn = 0.72)	0.722222	-0.0519855	0.0854207	#572B02	0
401	41	UTI treatment seeking: 2 treatment failure	15	Patient Health	73	Cluster-15; (N = 73) (Mdn = 0.58)	0.575342	0.149081	0.136159	#572B02	0.52265
402	41	UTI treatment seeking: 2 treatment failure	16	Patient Health	93	Cluster-16; (N = 93) (Mdn = 0.59)	0.591398	0.0165875	0.136159	#572B02	0
403	41	UTI treatment seeking: 2 treatment failure	17	Patient Health	71	Cluster-17; (N = 71) (Mdn = 0.59)	0.591549	0.101611	0.136159	#572B02	0.427349
404	41	UTI treatment seeking: 2 treatment failure	18	Patient Health	63	Cluster-18; (N = 63) (Mdn = 0.62)	0.619048	0.108281	0.136159	#572B02	0.442975
405	41	UTI treatment seeking: 2 treatment failure	19	Patient Health	55	Cluster-19; (N = 55) (Mdn = 0.64)	0.636364	0.0758791	0.136159	#572B02	0
406	41	UTI treatment seeking: 2 treatment failure	20	Patient Health	76	Cluster-20; (N = 76) (Mdn = 0.64)	0.644737	0.0868361	0.136159	#572B02	0.389408
407	41	UTI treatment seeking: 2 treatment failure	21	Patient Health	56	Cluster-21; (N = 56) (Mdn = 0.68)	0.678571	0.139839	0.136159	#572B02	0.506666
408	41	UTI treatment seeking: 2 treatment failure	22	Patient Health	35	Cluster-22; (N = 35) (Mdn = 0.69)	0.685714	0.186079	0.136159	#572B02	0.577458
409	41	UTI treatment seeking: 2 treatment failure	23	Patient Health	68	Cluster-23; (N = 68) (Mdn = 0.69)	0.691176	0.181891	0.136159	#572B02	0.571893
410	41	UTI treatment seeking: 2 treatment failure	24	Patient Health	18	Cluster-24; (N = 18) (Mdn = 0.72)	0.722222	0.164269	0.136159	#572B02	0.546783
411	42	Medicine stock outs are an obstacle	15	Household health	73	Cluster-15; (N = 73) (Mdn = 0.58)	0.575342	-0.264043	0.310214	#004D40	-0.851164
412	42	Medicine stock outs are an obstacle	16	Household health	93	Cluster-16; (N = 93) (Mdn = 0.59)	0.591398	-0.275762	0.310214	#004D40	-0.888939
413	42	Medicine stock outs are an obstacle	17	Household health	71	Cluster-17; (N = 71) (Mdn = 0.59)	0.591549	-0.135266	0.310214	#004D40	0
414	42	Medicine stock outs are an obstacle	18	Household health	63	Cluster-18; (N = 63) (Mdn = 0.62)	0.619048	0.0194379	0.310214	#004D40	0
415	42	Medicine stock outs are an obstacle	19	Household health	55	Cluster-19; (N = 55) (Mdn = 0.64)	0.636364	0.0180346	0.310214	#004D40	0
416	42	Medicine stock outs are an obstacle	20	Household health	76	Cluster-20; (N = 76) (Mdn = 0.64)	0.644737	-0.206168	0.310214	#004D40	-0.664599
417	42	Medicine stock outs are an obstacle	21	Household health	56	Cluster-21; (N = 56) (Mdn = 0.68)	0.678571	-0.132647	0.310214	#004D40	0
418	42	Medicine stock outs are an obstacle	22	Household health	35	Cluster-22; (N = 35) (Mdn = 0.69)	0.685714	-0.231566	0.310214	#004D40	-0.746471
419	42	Medicine stock outs are an obstacle	23	Household health	68	Cluster-23; (N = 68) (Mdn = 0.69)	0.691176	-0.1874	0.310214	#004D40	-0.604097
420	42	Medicine stock outs are an obstacle	24	Household health	18	Cluster-24; (N = 18) (Mdn = 0.72)	0.722222	-0.27518	0.310214	#004D40	-0.887064
421	43	Has health insurance	15	Household health	73	Cluster-15; (N = 73) (Mdn = 0.58)	0.575342	-0.146029	0.492547	#004D40	-0.296477
422	43	Has health insurance	16	Household health	93	Cluster-16; (N = 93) (Mdn = 0.59)	0.591398	-0.270367	0.492547	#004D40	-0.548917
423	43	Has health insurance	17	Household health	71	Cluster-17; (N = 71) (Mdn = 0.59)	0.591549	0.464402	0.492547	#004D40	0.485294
424	43	Has health insurance	18	Household health	63	Cluster-18; (N = 63) (Mdn = 0.62)	0.619048	0.217178	0.492547	#004D40	0.306004
425	43	Has health insurance	19	Household health	55	Cluster-19; (N = 55) (Mdn = 0.64)	0.636364	-0.342225	0.492547	#004D40	-0.694806
426	43	Has health insurance	20	Household health	76	Cluster-20; (N = 76) (Mdn = 0.64)	0.644737	-0.0628235	0.492547	#004D40	0
427	43	Has health insurance	21	Household health	56	Cluster-21; (N = 56) (Mdn = 0.68)	0.678571	-0.340916	0.492547	#004D40	-0.692149
428	43	Has health insurance	22	Household health	35	Cluster-22; (N = 35) (Mdn = 0.69)	0.685714	-0.152479	0.492547	#004D40	0
429	43	Has health insurance	23	Household health	68	Cluster-23; (N = 68) (Mdn = 0.69)	0.691176	-0.363128	0.492547	#004D40	-0.737246
430	43	Has health insurance	24	Household health	18	Cluster-24; (N = 18) (Mdn = 0.72)	0.722222	0.161886	0.492547	#004D40	0
431	44	Experienced AMR	15	Household health	73	Cluster-15; (N = 73) (Mdn = 0.58)	0.575342	-0.189645	0.485037	#004D40	-0.39099
432	44	Experienced AMR	16	Household health	93	Cluster-16; (N = 93) (Mdn = 0.59)	0.591398	-0.0887881	0.485037	#004D40	0
433	44	Experienced AMR	17	Household health	71	Cluster-17; (N = 71) (Mdn = 0.59)	0.591549	-0.235916	0.485037	#004D40	-0.486387
434	44	Experienced AMR	18	Household health	63	Cluster-18; (N = 63) (Mdn = 0.62)	0.619048	-0.0760048	0.485037	#004D40	0
435	44	Experienced AMR	19	Household health	55	Cluster-19; (N = 55) (Mdn = 0.64)	0.636364	0.0750652	0.485037	#004D40	0
436	44	Experienced AMR	20	Household health	76	Cluster-20; (N = 76) (Mdn = 0.64)	0.644737	0.16514	0.485037	#004D40	0.253992
437	44	Experienced AMR	21	Household health	56	Cluster-21; (N = 56) (Mdn = 0.68)	0.678571	0.17868	0.485037	#004D40	0.269211
438	44	Experienced AMR	22	Household health	35	Cluster-22; (N = 35) (Mdn = 0.69)	0.685714	0.0380338	0.485037	#004D40	0
439	44	Experienced AMR	23	Household health	68	Cluster-23; (N = 68) (Mdn = 0.69)	0.691176	0.246699	0.485037	#004D40	0.337142
440	44	Experienced AMR	24	Household health	18	Cluster-24; (N = 18) (Mdn = 0.72)	0.722222	-0.422409	0.485037	#004D40	-0.870879
441	45	Difficulty w/health costs	15	Household health	73	Cluster-15; (N = 73) (Mdn = 0.58)	0.575342	0.17558	0.624845	#004D40	0.219358
442	45	Difficulty w/health costs	16	Household health	93	Cluster-16; (N = 93) (Mdn = 0.59)	0.591398	0.019278	0.624845	#004D40	0
443	45	Difficulty w/health costs	17	Household health	71	Cluster-17; (N = 71) (Mdn = 0.59)	0.591549	-0.371071	0.624845	#004D40	-0.593862
444	45	Difficulty w/health costs	18	Household health	63	Cluster-18; (N = 63) (Mdn = 0.62)	0.619048	-0.399398	0.624845	#004D40	-0.639196
445	45	Difficulty w/health costs	19	Household health	55	Cluster-19; (N = 55) (Mdn = 0.64)	0.636364	0.29033	0.624845	#004D40	0.31724
446	45	Difficulty w/health costs	20	Household health	76	Cluster-20; (N = 76) (Mdn = 0.64)	0.644737	0.050663	0.624845	#004D40	0
447	45	Difficulty w/health costs	21	Household health	56	Cluster-21; (N = 56) (Mdn = 0.68)	0.678571	0.216157	0.624845	#004D40	0.257023
448	45	Difficulty w/health costs	22	Household health	35	Cluster-22; (N = 35) (Mdn = 0.69)	0.685714	0.132723	0.624845	#004D40	0
449	45	Difficulty w/health costs	23	Household health	68	Cluster-23; (N = 68) (Mdn = 0.69)	0.691176	0.219021	0.624845	#004D40	0.259545
450	45	Difficulty w/health costs	24	Household health	18	Cluster-24; (N = 18) (Mdn = 0.72)	0.722222	-0.507035	0.624845	#004D40	-0.811457
451	46	Sick household member	15	Household health	73	Cluster-15; (N = 73) (Mdn = 0.58)	0.575342	0.0892002	0.170186	#004D40	0
452	46	Sick household member	16	Household health	93	Cluster-16; (N = 93) (Mdn = 0.59)	0.591398	-0.00137517	0.170186	#004D40	0
453	46	Sick household member	17	Household health	71	Cluster-17; (N = 71) (Mdn = 0.59)	0.591549	0.145269	0.170186	#004D40	0.460505
454	46	Sick household member	18	Household health	63	Cluster-18; (N = 63) (Mdn = 0.62)	0.619048	0.102958	0.170186	#004D40	0
455	46	Sick household member	19	Household health	55	Cluster-19; (N = 55) (Mdn = 0.64)	0.636364	0.321078	0.170186	#004D40	0.653575
456	46	Sick household member	20	Household health	76	Cluster-20; (N = 76) (Mdn = 0.64)	0.644737	0.0756077	0.170186	#004D40	0
457	46	Sick household member	21	Household health	56	Cluster-21; (N = 56) (Mdn = 0.68)	0.678571	0.183829	0.170186	#004D40	0.519268
458	46	Sick household member	22	Household health	35	Cluster-22; (N = 35) (Mdn = 0.69)	0.685714	0.105998	0.170186	#004D40	0
459	46	Sick household member	23	Household health	68	Cluster-23; (N = 68) (Mdn = 0.69)	0.691176	0.202234	0.170186	#004D40	0.543026
460	46	Sick household member	24	Household health	18	Cluster-24; (N = 18) (Mdn = 0.72)	0.722222	-0.0561821	0.170186	#004D40	0
461	47	Lack of money is an obstacle	15	Household health	73	Cluster-15; (N = 73) (Mdn = 0.58)	0.575342	0.453195	0.416772	#004D40	0.520934
462	47	Lack of money is an obstacle	16	Household health	93	Cluster-16; (N = 93) (Mdn = 0.59)	0.591398	0.192777	0.416772	#004D40	0.316262
463	47	Lack of money is an obstacle	17	Household health	71	Cluster-17; (N = 71) (Mdn = 0.59)	0.591549	-0.244237	0.416772	#004D40	-0.586022
464	47	Lack of money is an obstacle	18	Household health	63	Cluster-18; (N = 63) (Mdn = 0.62)	0.619048	-0.249991	0.416772	#004D40	-0.599828
465	47	Lack of money is an obstacle	19	Household health	55	Cluster-19; (N = 55) (Mdn = 0.64)	0.636364	-0.158927	0.416772	#004D40	-0.381329
466	47	Lack of money is an obstacle	20	Household health	76	Cluster-20; (N = 76) (Mdn = 0.64)	0.644737	0.282184	0.416772	#004D40	0.403722
467	47	Lack of money is an obstacle	21	Household health	56	Cluster-21; (N = 56) (Mdn = 0.68)	0.678571	0.188059	0.416772	#004D40	0.310929
468	47	Lack of money is an obstacle	22	Household health	35	Cluster-22; (N = 35) (Mdn = 0.69)	0.685714	0.166684	0.416772	#004D40	0
469	47	Lack of money is an obstacle	23	Household health	68	Cluster-23; (N = 68) (Mdn = 0.69)	0.691176	0.18683	0.416772	#004D40	0.309525
470	47	Lack of money is an obstacle	24	Household health	18	Cluster-24; (N = 18) (Mdn = 0.72)	0.722222	-0.323144	0.416772	#004D40	-0.775351
471	48	HH consumes milk	15	Environment	73	Cluster-15; (N = 73) (Mdn = 0.58)	0.575342	-0.0823447	0.83883	#009a1e	0
472	48	HH consumes milk	16	Environment	93	Cluster-16; (N = 93) (Mdn = 0.59)	0.591398	-0.125281	0.83883	#009a1e	-0.149352
473	48	HH consumes milk	17	Environment	71	Cluster-17; (N = 71) (Mdn = 0.59)	0.591549	0.0344047	0.83883	#009a1e	0
474	48	HH consumes milk	18	Environment	63	Cluster-18; (N = 63) (Mdn = 0.62)	0.619048	-0.146711	0.83883	#009a1e	-0.174899
475	48	HH consumes milk	19	Environment	55	Cluster-19; (N = 55) (Mdn = 0.64)	0.636364	-0.000145427	0.83883	#009a1e	0
476	48	HH consumes milk	20	Environment	76	Cluster-20; (N = 76) (Mdn = 0.64)	0.644737	-0.119337	0.83883	#009a1e	-0.142266
477	48	HH consumes milk	21	Environment	56	Cluster-21; (N = 56) (Mdn = 0.68)	0.678571	-0.0576759	0.83883	#009a1e	0
478	48	HH consumes milk	22	Environment	35	Cluster-22; (N = 35) (Mdn = 0.69)	0.685714	-0.190641	0.83883	#009a1e	-0.227271
479	48	HH consumes milk	23	Environment	68	Cluster-23; (N = 68) (Mdn = 0.69)	0.691176	0.0708668	0.83883	#009a1e	0
480	48	HH consumes milk	24	Environment	18	Cluster-24; (N = 18) (Mdn = 0.72)	0.722222	-0.467341	0.83883	#009a1e	-0.557134
481	49	HH has livestock	15	Environment	73	Cluster-15; (N = 73) (Mdn = 0.58)	0.575342	0.357635	0.352174	#009a1e	0.503847
482	49	HH has livestock	16	Environment	93	Cluster-16; (N = 93) (Mdn = 0.59)	0.591398	-0.0293439	0.352174	#009a1e	0
483	49	HH has livestock	17	Environment	71	Cluster-17; (N = 71) (Mdn = 0.59)	0.591549	0.457653	0.352174	#009a1e	0.565124
484	49	HH has livestock	18	Environment	63	Cluster-18; (N = 63) (Mdn = 0.62)	0.619048	0.130707	0.352174	#009a1e	0
485	49	HH has livestock	19	Environment	55	Cluster-19; (N = 55) (Mdn = 0.64)	0.636364	0.164598	0.352174	#009a1e	0.318511
486	49	HH has livestock	20	Environment	76	Cluster-20; (N = 76) (Mdn = 0.64)	0.644737	0.384913	0.352174	#009a1e	0.522208
487	49	HH has livestock	21	Environment	56	Cluster-21; (N = 56) (Mdn = 0.68)	0.678571	-0.220512	0.352174	#009a1e	-0.626145
488	49	HH has livestock	22	Environment	35	Cluster-22; (N = 35) (Mdn = 0.69)	0.685714	0.152807	0.352174	#009a1e	0
489	49	HH has livestock	23	Environment	68	Cluster-23; (N = 68) (Mdn = 0.69)	0.691176	0.275088	0.352174	#009a1e	0.438553
490	49	HH has livestock	24	Environment	18	Cluster-24; (N = 18) (Mdn = 0.72)	0.722222	-0.29166	0.352174	#009a1e	-0.82817
491	50	HH uses manure	15	Environment	73	Cluster-15; (N = 73) (Mdn = 0.58)	0.575342	0.142849	0.240994	#009a1e	0.372156
492	50	HH uses manure	16	Environment	93	Cluster-16; (N = 93) (Mdn = 0.59)	0.591398	-0.0149713	0.240994	#009a1e	0
493	50	HH uses manure	17	Environment	71	Cluster-17; (N = 71) (Mdn = 0.59)	0.591549	0.198432	0.240994	#009a1e	0.451571
494	50	HH uses manure	18	Environment	63	Cluster-18; (N = 63) (Mdn = 0.62)	0.619048	0.091971	0.240994	#009a1e	0
495	50	HH uses manure	19	Environment	55	Cluster-19; (N = 55) (Mdn = 0.64)	0.636364	-0.079439	0.240994	#009a1e	0
496	50	HH uses manure	20	Environment	76	Cluster-20; (N = 76) (Mdn = 0.64)	0.644737	0.226596	0.240994	#009a1e	0.484605
497	50	HH uses manure	21	Environment	56	Cluster-21; (N = 56) (Mdn = 0.68)	0.678571	-0.167134	0.240994	#009a1e	-0.693519
498	50	HH uses manure	22	Environment	35	Cluster-22; (N = 35) (Mdn = 0.69)	0.685714	0.158659	0.240994	#009a1e	0
499	50	HH uses manure	23	Environment	68	Cluster-23; (N = 68) (Mdn = 0.69)	0.691176	0.227243	0.240994	#009a1e	0.485316
500	50	HH uses manure	24	Environment	18	Cluster-24; (N = 18) (Mdn = 0.72)	0.722222	0.519903	0.240994	#009a1e	0.683277
501	51	Rubbish dumped near HH	15	Environment	73	Cluster-15; (N = 73) (Mdn = 0.58)	0.575342	0.0724247	0.654037	#009a1e	0
502	51	Rubbish dumped near HH	16	Environment	93	Cluster-16; (N = 93) (Mdn = 0.59)	0.591398	0.246352	0.654037	#009a1e	0.273606
503	51	Rubbish dumped near HH	17	Environment	71	Cluster-17; (N = 71) (Mdn = 0.59)	0.591549	0.0624484	0.654037	#009a1e	0
504	51	Rubbish dumped near HH	18	Environment	63	Cluster-18; (N = 63) (Mdn = 0.62)	0.619048	0.0968935	0.654037	#009a1e	0
505	51	Rubbish dumped near HH	19	Environment	55	Cluster-19; (N = 55) (Mdn = 0.64)	0.636364	0.080755	0.654037	#009a1e	0
506	51	Rubbish dumped near HH	20	Environment	76	Cluster-20; (N = 76) (Mdn = 0.64)	0.644737	0.285892	0.654037	#009a1e	0.304163
507	51	Rubbish dumped near HH	21	Environment	56	Cluster-21; (N = 56) (Mdn = 0.68)	0.678571	0.246829	0.654037	#009a1e	0.27399
508	51	Rubbish dumped near HH	22	Environment	35	Cluster-22; (N = 35) (Mdn = 0.69)	0.685714	0.20077	0.654037	#009a1e	0.234872
509	51	Rubbish dumped near HH	23	Environment	68	Cluster-23; (N = 68) (Mdn = 0.69)	0.691176	0.0791906	0.654037	#009a1e	0
510	51	Rubbish dumped near HH	24	Environment	18	Cluster-24; (N = 18) (Mdn = 0.72)	0.722222	0.309315	0.654037	#009a1e	0.321082
511	52	Uses ABs with livestock	15	Environment	73	Cluster-15; (N = 73) (Mdn = 0.58)	0.575342	0.205067	0.119614	#009a1e	0.631595
512	52	Uses ABs with livestock	16	Environment	93	Cluster-16; (N = 93) (Mdn = 0.59)	0.591398	-0.0696777	0.119614	#009a1e	0
513	52	Uses ABs with livestock	17	Environment	71	Cluster-17; (N = 71) (Mdn = 0.59)	0.591549	0.217061	0.119614	#009a1e	0.644719
514	52	Uses ABs with livestock	18	Environment	63	Cluster-18; (N = 63) (Mdn = 0.62)	0.619048	0.11327	0.119614	#009a1e	0.486379
515	52	Uses ABs with livestock	19	Environment	55	Cluster-19; (N = 55) (Mdn = 0.64)	0.636364	0.14248	0.119614	#009a1e	0.543621
516	52	Uses ABs with livestock	20	Environment	76	Cluster-20; (N = 76) (Mdn = 0.64)	0.644737	0.250462	0.119614	#009a1e	0.676785
517	52	Uses ABs with livestock	21	Environment	56	Cluster-21; (N = 56) (Mdn = 0.68)	0.678571	-0.0785937	0.119614	#009a1e	-0.65706
518	52	Uses ABs with livestock	22	Environment	35	Cluster-22; (N = 35) (Mdn = 0.69)	0.685714	-0.00361128	0.119614	#009a1e	0
519	52	Uses ABs with livestock	23	Environment	68	Cluster-23; (N = 68) (Mdn = 0.69)	0.691176	0.25959	0.119614	#009a1e	0.684566
520	52	Uses ABs with livestock	24	Environment	18	Cluster-24; (N = 18) (Mdn = 0.72)	0.722222	-0.0742229	0.119614	#009a1e	0
521	53	Site: KY: Nanyuki	15	Location	73	Cluster-15; (N = 73) (Mdn = 0.58)	0.575342	-0.0993865	0.11118	#928F16	-0.893923
522	53	Site: KY: Nanyuki	16	Location	93	Cluster-16; (N = 93) (Mdn = 0.59)	0.591398	-0.0999832	0.11118	#928F16	-0.89929
523	53	Site: KY: Nanyuki	17	Location	71	Cluster-17; (N = 71) (Mdn = 0.59)	0.591549	-0.0891685	0.11118	#928F16	-0.802019
524	53	Site: KY: Nanyuki	18	Location	63	Cluster-18; (N = 63) (Mdn = 0.62)	0.619048	-0.0940955	0.11118	#928F16	-0.846334
525	53	Site: KY: Nanyuki	19	Location	55	Cluster-19; (N = 55) (Mdn = 0.64)	0.636364	-0.0958248	0.11118	#928F16	-0.861888
526	53	Site: KY: Nanyuki	20	Location	76	Cluster-20; (N = 76) (Mdn = 0.64)	0.644737	-0.0892664	0.11118	#928F16	-0.802899
527	53	Site: KY: Nanyuki	21	Location	56	Cluster-21; (N = 56) (Mdn = 0.68)	0.678571	-0.0995248	0.11118	#928F16	-0.895167
528	53	Site: KY: Nanyuki	22	Location	35	Cluster-22; (N = 35) (Mdn = 0.69)	0.685714	-0.0936482	0.11118	#928F16	-0.84231
529	53	Site: KY: Nanyuki	23	Location	68	Cluster-23; (N = 68) (Mdn = 0.69)	0.691176	-0.101069	0.11118	#928F16	-0.909058
530	53	Site: KY: Nanyuki	24	Location	18	Cluster-24; (N = 18) (Mdn = 0.72)	0.722222	-0.0850076	0.11118	#928F16	0
531	54	Site: KY: Makueni	15	Location	73	Cluster-15; (N = 73) (Mdn = 0.58)	0.575342	-0.103399	0.114286	#928F16	-0.904743
532	54	Site: KY: Makueni	16	Location	93	Cluster-16; (N = 93) (Mdn = 0.59)	0.591398	-0.103164	0.114286	#928F16	-0.902689
533	54	Site: KY: Makueni	17	Location	71	Cluster-17; (N = 71) (Mdn = 0.59)	0.591549	-0.104069	0.114286	#928F16	-0.910605
534	54	Site: KY: Makueni	18	Location	63	Cluster-18; (N = 63) (Mdn = 0.62)	0.619048	-0.0974776	0.114286	#928F16	-0.852929
535	54	Site: KY: Makueni	19	Location	55	Cluster-19; (N = 55) (Mdn = 0.64)	0.636364	-0.0981942	0.114286	#928F16	-0.859199
536	54	Site: KY: Makueni	20	Location	76	Cluster-20; (N = 76) (Mdn = 0.64)	0.644737	-0.102675	0.114286	#928F16	-0.898405
537	54	Site: KY: Makueni	21	Location	56	Cluster-21; (N = 56) (Mdn = 0.68)	0.678571	-0.102932	0.114286	#928F16	-0.900654
538	54	Site: KY: Makueni	22	Location	35	Cluster-22; (N = 35) (Mdn = 0.69)	0.685714	-0.0978756	0.114286	#928F16	-0.856411
539	54	Site: KY: Makueni	23	Location	68	Cluster-23; (N = 68) (Mdn = 0.69)	0.691176	-0.103514	0.114286	#928F16	-0.905751
540	54	Site: KY: Makueni	24	Location	18	Cluster-24; (N = 18) (Mdn = 0.72)	0.722222	-0.0882953	0.114286	#928F16	0
541	55	Site: KY: Nairobi	15	Location	73	Cluster-15; (N = 73) (Mdn = 0.58)	0.575342	-0.142795	0.177019	#928F16	-0.806669
542	55	Site: KY: Nairobi	16	Location	93	Cluster-16; (N = 93) (Mdn = 0.59)	0.591398	-0.147627	0.177019	#928F16	-0.833963
543	55	Site: KY: Nairobi	17	Location	71	Cluster-17; (N = 71) (Mdn = 0.59)	0.591549	-0.144149	0.177019	#928F16	-0.814313
544	55	Site: KY: Nairobi	18	Location	63	Cluster-18; (N = 63) (Mdn = 0.62)	0.619048	-0.141259	0.177019	#928F16	-0.79799
545	55	Site: KY: Nairobi	19	Location	55	Cluster-19; (N = 55) (Mdn = 0.64)	0.636364	-0.153321	0.177019	#928F16	-0.866127
546	55	Site: KY: Nairobi	20	Location	76	Cluster-20; (N = 76) (Mdn = 0.64)	0.644737	-0.165899	0.177019	#928F16	-0.937185
547	55	Site: KY: Nairobi	21	Location	56	Cluster-21; (N = 56) (Mdn = 0.68)	0.678571	-0.142794	0.177019	#928F16	-0.806658
548	55	Site: KY: Nairobi	22	Location	35	Cluster-22; (N = 35) (Mdn = 0.69)	0.685714	-0.156519	0.177019	#928F16	-0.884196
549	55	Site: KY: Nairobi	23	Location	68	Cluster-23; (N = 68) (Mdn = 0.69)	0.691176	-0.16482	0.177019	#928F16	-0.931089
550	55	Site: KY: Nairobi	24	Location	18	Cluster-24; (N = 18) (Mdn = 0.72)	0.722222	-0.151226	0.177019	#928F16	-0.854295
551	56	Site: UG: Nakapiripirit	15	Location	73	Cluster-15; (N = 73) (Mdn = 0.58)	0.575342	-0.0771113	0.0863354	#928F16	-0.893159
552	56	Site: UG: Nakapiripirit	16	Location	93	Cluster-16; (N = 93) (Mdn = 0.59)	0.591398	-0.0781105	0.0863354	#928F16	-0.904733
553	56	Site: UG: Nakapiripirit	17	Location	71	Cluster-17; (N = 71) (Mdn = 0.59)	0.591549	-0.0774055	0.0863354	#928F16	-0.896567
554	56	Site: UG: Nakapiripirit	18	Location	63	Cluster-18; (N = 63) (Mdn = 0.62)	0.619048	-0.0753393	0.0863354	#928F16	-0.872635
555	56	Site: UG: Nakapiripirit	19	Location	55	Cluster-19; (N = 55) (Mdn = 0.64)	0.636364	-0.0735183	0.0863354	#928F16	-0.851543
556	56	Site: UG: Nakapiripirit	20	Location	76	Cluster-20; (N = 76) (Mdn = 0.64)	0.644737	-0.0711799	0.0863354	#928F16	-0.824457
557	56	Site: UG: Nakapiripirit	21	Location	56	Cluster-21; (N = 56) (Mdn = 0.68)	0.678571	-0.071562	0.0863354	#928F16	-0.828884
558	56	Site: UG: Nakapiripirit	22	Location	35	Cluster-22; (N = 35) (Mdn = 0.69)	0.685714	-0.0700158	0.0863354	#928F16	-0.810975
559	56	Site: UG: Nakapiripirit	23	Location	68	Cluster-23; (N = 68) (Mdn = 0.69)	0.691176	-0.0755314	0.0863354	#928F16	-0.87486
560	56	Site: UG: Nakapiripirit	24	Location	18	Cluster-24; (N = 18) (Mdn = 0.72)	0.722222	-0.0599972	0.0863354	#928F16	0
561	57	Site: UG: Nakasongola	15	Location	73	Cluster-15; (N = 73) (Mdn = 0.58)	0.575342	-0.0387989	0.0496894	#928F16	-0.780828
562	57	Site: UG: Nakasongola	16	Location	93	Cluster-16; (N = 93) (Mdn = 0.59)	0.591398	-0.0358809	0.0496894	#928F16	0
563	57	Site: UG: Nakasongola	17	Location	71	Cluster-17; (N = 71) (Mdn = 0.59)	0.591549	-0.0407459	0.0496894	#928F16	-0.820012
564	57	Site: UG: Nakasongola	18	Location	63	Cluster-18; (N = 63) (Mdn = 0.62)	0.619048	-0.0388629	0.0496894	#928F16	-0.782116
565	57	Site: UG: Nakasongola	19	Location	55	Cluster-19; (N = 55) (Mdn = 0.64)	0.636364	0.125365	0.0496894	#928F16	0.716149
566	57	Site: UG: Nakasongola	20	Location	76	Cluster-20; (N = 76) (Mdn = 0.64)	0.644737	-0.0320269	0.0496894	#928F16	0
567	57	Site: UG: Nakasongola	21	Location	56	Cluster-21; (N = 56) (Mdn = 0.68)	0.678571	0.555384	0.0496894	#928F16	0.917879
568	57	Site: UG: Nakasongola	22	Location	35	Cluster-22; (N = 35) (Mdn = 0.69)	0.685714	-0.0247516	0.0496894	#928F16	0
569	57	Site: UG: Nakasongola	23	Location	68	Cluster-23; (N = 68) (Mdn = 0.69)	0.691176	0.0454069	0.0496894	#928F16	0
570	57	Site: UG: Nakasongola	24	Location	18	Cluster-24; (N = 18) (Mdn = 0.72)	0.722222	-0.023565	0.0496894	#928F16	0
571	58	Urban vs rural	15	Location	73	Cluster-15; (N = 73) (Mdn = 0.58)	0.575342	0.104982	0.770992	#928F16	0
572	58	Urban vs rural	16	Location	93	Cluster-16; (N = 93) (Mdn = 0.59)	0.591398	0.190497	0.770992	#928F16	0.198127
573	58	Urban vs rural	17	Location	71	Cluster-17; (N = 71) (Mdn = 0.59)	0.591549	0.115152	0.770992	#928F16	0.129948
574	58	Urban vs rural	18	Location	63	Cluster-18; (N = 63) (Mdn = 0.62)	0.619048	0.207258	0.770992	#928F16	0.211866
575	58	Urban vs rural	19	Location	55	Cluster-19; (N = 55) (Mdn = 0.64)	0.636364	-0.0710875	0.770992	#928F16	0
576	58	Urban vs rural	20	Location	76	Cluster-20; (N = 76) (Mdn = 0.64)	0.644737	-0.118921	0.770992	#928F16	-0.154244
577	58	Urban vs rural	21	Location	56	Cluster-21; (N = 56) (Mdn = 0.68)	0.678571	0.0179836	0.770992	#928F16	0
578	58	Urban vs rural	22	Location	35	Cluster-22; (N = 35) (Mdn = 0.69)	0.685714	-0.0202155	0.770992	#928F16	0
579	58	Urban vs rural	23	Location	68	Cluster-23; (N = 68) (Mdn = 0.69)	0.691176	-0.593342	0.770992	#928F16	-0.769582
580	58	Urban vs rural	24	Location	18	Cluster-24; (N = 18) (Mdn = 0.72)	0.722222	-0.492536	0.770992	#928F16	0
581	59	Site: UG: Mbarara	15	Location	73	Cluster-15; (N = 73) (Mdn = 0.58)	0.575342	-0.0781252	0.100621	#928F16	-0.77643
582	59	Site: UG: Mbarara	16	Location	93	Cluster-16; (N = 93) (Mdn = 0.59)	0.591398	-0.070095	0.100621	#928F16	-0.696623
583	59	Site: UG: Mbarara	17	Location	71	Cluster-17; (N = 71) (Mdn = 0.59)	0.591549	-0.0919127	0.100621	#928F16	-0.913453
584	59	Site: UG: Mbarara	18	Location	63	Cluster-18; (N = 63) (Mdn = 0.62)	0.619048	-0.0886822	0.100621	#928F16	-0.881348
585	59	Site: UG: Mbarara	19	Location	55	Cluster-19; (N = 55) (Mdn = 0.64)	0.636364	0.572635	0.100621	#928F16	0.850546
586	59	Site: UG: Mbarara	20	Location	76	Cluster-20; (N = 76) (Mdn = 0.64)	0.644737	-0.0744981	0.100621	#928F16	-0.740382
587	59	Site: UG: Mbarara	21	Location	56	Cluster-21; (N = 56) (Mdn = 0.68)	0.678571	0.105953	0.100621	#928F16	0.512905
588	59	Site: UG: Mbarara	22	Location	35	Cluster-22; (N = 35) (Mdn = 0.69)	0.685714	-0.0729358	0.100621	#928F16	-0.724855
589	59	Site: UG: Mbarara	23	Location	68	Cluster-23; (N = 68) (Mdn = 0.69)	0.691176	0.660908	0.100621	#928F16	0.86787
590	59	Site: UG: Mbarara	24	Location	18	Cluster-24; (N = 18) (Mdn = 0.72)	0.722222	-0.0746906	0.100621	#928F16	0
591	60	Site: TZ: Mwanza	15	Location	73	Cluster-15; (N = 73) (Mdn = 0.58)	0.575342	-0.051601	0.18323	#928F16	0
592	60	Site: TZ: Mwanza	16	Location	93	Cluster-16; (N = 93) (Mdn = 0.59)	0.591398	0.00317921	0.18323	#928F16	0
593	60	Site: TZ: Mwanza	17	Location	71	Cluster-17; (N = 71) (Mdn = 0.59)	0.591549	-0.107587	0.18323	#928F16	-0.587168
594	60	Site: TZ: Mwanza	18	Location	63	Cluster-18; (N = 63) (Mdn = 0.62)	0.619048	0.388333	0.18323	#928F16	0.679423
595	60	Site: TZ: Mwanza	19	Location	55	Cluster-19; (N = 55) (Mdn = 0.64)	0.636364	-0.165162	0.18323	#928F16	-0.901394
596	60	Site: TZ: Mwanza	20	Location	76	Cluster-20; (N = 76) (Mdn = 0.64)	0.644737	0.439586	0.18323	#928F16	0.705804
597	60	Site: TZ: Mwanza	21	Location	56	Cluster-21; (N = 56) (Mdn = 0.68)	0.678571	-0.139885	0.18323	#928F16	-0.763441
598	60	Site: TZ: Mwanza	22	Location	35	Cluster-22; (N = 35) (Mdn = 0.69)	0.685714	0.281688	0.18323	#928F16	0.605887
599	60	Site: TZ: Mwanza	23	Location	68	Cluster-23; (N = 68) (Mdn = 0.69)	0.691176	-0.143889	0.18323	#928F16	-0.785291
600	60	Site: TZ: Mwanza	24	Location	18	Cluster-24; (N = 18) (Mdn = 0.72)	0.722222	-0.153876	0.18323	#928F16	-0.839796
601	61	Site: TZ: Kilimanjaro	15	Location	73	Cluster-15; (N = 73) (Mdn = 0.58)	0.575342	0.564145	0.0981366	#928F16	0.85182
602	61	Site: TZ: Kilimanjaro	16	Location	93	Cluster-16; (N = 93) (Mdn = 0.59)	0.591398	0.0780956	0.0981366	#928F16	0.44314
603	61	Site: TZ: Kilimanjaro	17	Location	71	Cluster-17; (N = 71) (Mdn = 0.59)	0.591549	0.647222	0.0981366	#928F16	0.868336
604	61	Site: TZ: Kilimanjaro	18	Location	63	Cluster-18; (N = 63) (Mdn = 0.62)	0.619048	0.0537154	0.0981366	#928F16	0
605	61	Site: TZ: Kilimanjaro	19	Location	55	Cluster-19; (N = 55) (Mdn = 0.64)	0.636364	-0.0784647	0.0981366	#928F16	-0.799546
606	61	Site: TZ: Kilimanjaro	20	Location	76	Cluster-20; (N = 76) (Mdn = 0.64)	0.644737	-0.0239162	0.0981366	#928F16	0
607	61	Site: TZ: Kilimanjaro	21	Location	56	Cluster-21; (N = 56) (Mdn = 0.68)	0.678571	-0.0800204	0.0981366	#928F16	-0.815397
608	61	Site: TZ: Kilimanjaro	22	Location	35	Cluster-22; (N = 35) (Mdn = 0.69)	0.685714	-0.0372877	0.0981366	#928F16	0
609	61	Site: TZ: Kilimanjaro	23	Location	68	Cluster-23; (N = 68) (Mdn = 0.69)	0.691176	-0.0791828	0.0981366	#928F16	-0.806863
610	61	Site: TZ: Kilimanjaro	24	Location	18	Cluster-24; (N = 18) (Mdn = 0.72)	0.722222	-0.0682537	0.0981366	#928F16	0
611	62	Tertiary/secondary vs primary care	15	Location	73	Cluster-15; (N = 73) (Mdn = 0.58)	0.575342	0.230982	0.50559	#928F16	0.313591
612	62	Tertiary/secondary vs primary care	16	Location	93	Cluster-16; (N = 93) (Mdn = 0.59)	0.591398	0.0579499	0.50559	#928F16	0
613	62	Tertiary/secondary vs primary care	17	Location	71	Cluster-17; (N = 71) (Mdn = 0.59)	0.591549	0.353035	0.50559	#928F16	0.411163
614	62	Tertiary/secondary vs primary care	18	Location	63	Cluster-18; (N = 63) (Mdn = 0.62)	0.619048	-0.122408	0.50559	#928F16	0
615	62	Tertiary/secondary vs primary care	19	Location	55	Cluster-19; (N = 55) (Mdn = 0.64)	0.636364	0.309438	0.50559	#928F16	0.379665
616	62	Tertiary/secondary vs primary care	20	Location	76	Cluster-20; (N = 76) (Mdn = 0.64)	0.644737	-0.35797	0.50559	#928F16	-0.708024
617	62	Tertiary/secondary vs primary care	21	Location	56	Cluster-21; (N = 56) (Mdn = 0.68)	0.678571	-0.185496	0.50559	#928F16	-0.366891
618	62	Tertiary/secondary vs primary care	22	Location	35	Cluster-22; (N = 35) (Mdn = 0.69)	0.685714	-0.284021	0.50559	#928F16	-0.561761
619	62	Tertiary/secondary vs primary care	23	Location	68	Cluster-23; (N = 68) (Mdn = 0.69)	0.691176	-0.354337	0.50559	#928F16	-0.700839
620	62	Tertiary/secondary vs primary care	24	Location	18	Cluster-24; (N = 18) (Mdn = 0.72)	0.722222	-0.458132	0.50559	#928F16	-0.906134
621	63	Site: TZ: Mbeya	15	Location	73	Cluster-15; (N = 73) (Mdn = 0.58)	0.575342	0.00309948	0.0795031	#928F16	0
622	63	Site: TZ: Mbeya	16	Location	93	Cluster-16; (N = 93) (Mdn = 0.59)	0.591398	0.432898	0.0795031	#928F16	0.844842
623	63	Site: TZ: Mbeya	17	Location	71	Cluster-17; (N = 71) (Mdn = 0.59)	0.591549	-0.0197835	0.0795031	#928F16	0
624	63	Site: TZ: Mbeya	18	Location	63	Cluster-18; (N = 63) (Mdn = 0.62)	0.619048	0.0663667	0.0795031	#928F16	0.454972
625	63	Site: TZ: Mbeya	19	Location	55	Cluster-19; (N = 55) (Mdn = 0.64)	0.636364	-0.0587298	0.0795031	#928F16	-0.73871
626	63	Site: TZ: Mbeya	20	Location	76	Cluster-20; (N = 76) (Mdn = 0.64)	0.644737	0.0982809	0.0795031	#928F16	0.552811
627	63	Site: TZ: Mbeya	21	Location	56	Cluster-21; (N = 56) (Mdn = 0.68)	0.678571	-0.0545913	0.0795031	#928F16	0
628	63	Site: TZ: Mbeya	22	Location	35	Cluster-22; (N = 35) (Mdn = 0.69)	0.685714	0.231746	0.0795031	#928F16	0.744568
629	63	Site: TZ: Mbeya	23	Location	68	Cluster-23; (N = 68) (Mdn = 0.69)	0.691176	-0.0664023	0.0795031	#928F16	-0.835217
630	63	Site: TZ: Mbeya	24	Location	18	Cluster-24; (N = 18) (Mdn = 0.72)	0.722222	0.626353	0.0795031	#928F16	0.887366
631	64	International travel (yes vs no)	15	Location	73	Cluster-15; (N = 73) (Mdn = 0.58)	0.575342	0.00150383	0.173913	#928F16	0
632	64	International travel (yes vs no)	16	Location	93	Cluster-16; (N = 93) (Mdn = 0.59)	0.591398	0.159137	0.173913	#928F16	0.477816
633	64	International travel (yes vs no)	17	Location	71	Cluster-17; (N = 71) (Mdn = 0.59)	0.591549	0.0402175	0.173913	#928F16	0
634	64	International travel (yes vs no)	18	Location	63	Cluster-18; (N = 63) (Mdn = 0.62)	0.619048	0.129667	0.173913	#928F16	0.427126
635	64	International travel (yes vs no)	19	Location	55	Cluster-19; (N = 55) (Mdn = 0.64)	0.636364	-0.105513	0.173913	#928F16	-0.606699
636	64	International travel (yes vs no)	20	Location	76	Cluster-20; (N = 76) (Mdn = 0.64)	0.644737	0.0959518	0.173913	#928F16	0.355555
637	64	International travel (yes vs no)	21	Location	56	Cluster-21; (N = 56) (Mdn = 0.68)	0.678571	-0.093761	0.173913	#928F16	0
638	64	International travel (yes vs no)	22	Location	35	Cluster-22; (N = 35) (Mdn = 0.69)	0.685714	0.234142	0.173913	#928F16	0.5738
639	64	International travel (yes vs no)	23	Location	68	Cluster-23; (N = 68) (Mdn = 0.69)	0.691176	-0.129353	0.173913	#928F16	-0.743781
640	64	International travel (yes vs no)	24	Location	18	Cluster-24; (N = 18) (Mdn = 0.72)	0.722222	0.758185	0.173913	#928F16	0.813418

## Sheet: Figure S2
	order_t	new_labels	cluster	clust_group	cluster_size	cluster_lab	med_cluster	med_diff	Freq	colour	fill
1	1	Age: <25 years	1	Sociodemographics	83	Cluster-1; (N = 83) (Mdn = 0.27)	0.26506	-0.011494	0.262009	#BE12B2	0
2	1	Age: <25 years	2	Sociodemographics	78	Cluster-2; (N = 78) (Mdn = 0.28)	0.282051	0.0374807	0.262009	#BE12B2	0
3	1	Age: <25 years	3	Sociodemographics	108	Cluster-3; (N = 108) (Mdn = 0.29)	0.287037	-0.0381206	0.262009	#BE12B2	0
4	1	Age: <25 years	4	Sociodemographics	127	Cluster-4; (N = 127) (Mdn = 0.34)	0.338583	0.193575	0.262009	#BE12B2	0.424895
5	1	Age: <25 years	5	Sociodemographics	17	Cluster-5; (N = 17) (Mdn = 0.35)	0.352941	0.112868	0.262009	#BE12B2	0
6	1	Age: <25 years	6	Sociodemographics	22	Cluster-6; (N = 22) (Mdn = 0.36)	0.363636	0.00457303	0.262009	#BE12B2	0
7	1	Age: <25 years	7	Sociodemographics	80	Cluster-7; (N = 80) (Mdn = 0.38)	0.375	0.0932175	0.262009	#BE12B2	0.262417
8	2	Age: 25-44 years	1	Sociodemographics	83	Cluster-1; (N = 83) (Mdn = 0.27)	0.26506	0.233006	0.490331	#BE12B2	0.322127
9	2	Age: 25-44 years	2	Sociodemographics	78	Cluster-2; (N = 78) (Mdn = 0.28)	0.282051	0.179379	0.490331	#BE12B2	0.267845
10	2	Age: 25-44 years	3	Sociodemographics	108	Cluster-3; (N = 108) (Mdn = 0.29)	0.287037	0.208875	0.490331	#BE12B2	0.298732
11	2	Age: 25-44 years	4	Sociodemographics	127	Cluster-4; (N = 127) (Mdn = 0.34)	0.338583	0.0333134	0.490331	#BE12B2	0
12	2	Age: 25-44 years	5	Sociodemographics	17	Cluster-5; (N = 17) (Mdn = 0.35)	0.352941	0.0100493	0.490331	#BE12B2	0
13	2	Age: 25-44 years	6	Sociodemographics	22	Cluster-6; (N = 22) (Mdn = 0.36)	0.363636	0.125085	0.490331	#BE12B2	0
14	2	Age: 25-44 years	7	Sociodemographics	80	Cluster-7; (N = 80) (Mdn = 0.38)	0.375	0.129032	0.490331	#BE12B2	0.208331
15	3	Has secondary educ or higher	1	Sociodemographics	83	Cluster-1; (N = 83) (Mdn = 0.27)	0.26506	0.437984	0.490683	#BE12B2	0.471626
16	3	Has secondary educ or higher	2	Sociodemographics	78	Cluster-2; (N = 78) (Mdn = 0.28)	0.282051	0.146018	0.490683	#BE12B2	0.229335
17	3	Has secondary educ or higher	3	Sociodemographics	108	Cluster-3; (N = 108) (Mdn = 0.29)	0.287037	0.496728	0.490683	#BE12B2	0.503061
18	3	Has secondary educ or higher	4	Sociodemographics	127	Cluster-4; (N = 127) (Mdn = 0.34)	0.338583	0.474247	0.490683	#BE12B2	0.491483
19	3	Has secondary educ or higher	5	Sociodemographics	17	Cluster-5; (N = 17) (Mdn = 0.35)	0.352941	0.35276	0.490683	#BE12B2	0.418238
20	3	Has secondary educ or higher	6	Sociodemographics	22	Cluster-6; (N = 22) (Mdn = 0.36)	0.363636	0.269168	0.490683	#BE12B2	0.354238
21	3	Has secondary educ or higher	7	Sociodemographics	80	Cluster-7; (N = 80) (Mdn = 0.38)	0.375	0.432955	0.490683	#BE12B2	0.46875
22	4	Patient works	1	Sociodemographics	83	Cluster-1; (N = 83) (Mdn = 0.27)	0.26506	0.085134	0.599501	#BE12B2	0
23	4	Patient works	2	Sociodemographics	78	Cluster-2; (N = 78) (Mdn = 0.28)	0.282051	-0.0928213	0.599501	#BE12B2	0
24	4	Patient works	3	Sociodemographics	108	Cluster-3; (N = 108) (Mdn = 0.29)	0.287037	0.0349223	0.599501	#BE12B2	0
25	4	Patient works	4	Sociodemographics	127	Cluster-4; (N = 127) (Mdn = 0.34)	0.338583	-0.177065	0.599501	#BE12B2	-0.295353
26	4	Patient works	5	Sociodemographics	17	Cluster-5; (N = 17) (Mdn = 0.35)	0.352941	-0.10148	0.599501	#BE12B2	0
27	4	Patient works	6	Sociodemographics	22	Cluster-6; (N = 22) (Mdn = 0.36)	0.363636	0.189842	0.599501	#BE12B2	0
28	4	Patient works	7	Sociodemographics	80	Cluster-7; (N = 80) (Mdn = 0.38)	0.375	-0.0512092	0.599501	#BE12B2	0
29	5	Age: 45+ years	1	Sociodemographics	83	Cluster-1; (N = 83) (Mdn = 0.27)	0.26506	-0.224483	0.247661	#BE12B2	-0.906412
30	5	Age: 45+ years	2	Sociodemographics	78	Cluster-2; (N = 78) (Mdn = 0.28)	0.282051	-0.221711	0.247661	#BE12B2	-0.895221
31	5	Age: 45+ years	3	Sociodemographics	108	Cluster-3; (N = 108) (Mdn = 0.29)	0.287037	-0.173463	0.247661	#BE12B2	-0.700406
32	5	Age: 45+ years	4	Sociodemographics	127	Cluster-4; (N = 127) (Mdn = 0.34)	0.338583	-0.228785	0.247661	#BE12B2	-0.923785
33	5	Age: 45+ years	5	Sociodemographics	17	Cluster-5; (N = 17) (Mdn = 0.35)	0.352941	-0.152641	0.247661	#BE12B2	0
34	5	Age: 45+ years	6	Sociodemographics	22	Cluster-6; (N = 22) (Mdn = 0.36)	0.363636	-0.146736	0.247661	#BE12B2	0
35	5	Age: 45+ years	7	Sociodemographics	80	Cluster-7; (N = 80) (Mdn = 0.38)	0.375	-0.225342	0.247661	#BE12B2	-0.90988
36	6	HH has electricity	1	HH socioeconomics	83	Cluster-1; (N = 83) (Mdn = 0.27)	0.26506	0.167631	0.82154	#1E88E5	0.169466
37	6	HH has electricity	2	HH socioeconomics	78	Cluster-2; (N = 78) (Mdn = 0.28)	0.282051	0.153801	0.82154	#1E88E5	0.157689
38	6	HH has electricity	3	HH socioeconomics	108	Cluster-3; (N = 108) (Mdn = 0.29)	0.287037	0.171971	0.82154	#1E88E5	0.173094
39	6	HH has electricity	4	HH socioeconomics	127	Cluster-4; (N = 127) (Mdn = 0.34)	0.338583	0.170713	0.82154	#1E88E5	0.172046
40	6	HH has electricity	5	HH socioeconomics	17	Cluster-5; (N = 17) (Mdn = 0.35)	0.352941	0.0786964	0.82154	#1E88E5	0
41	6	HH has electricity	6	HH socioeconomics	22	Cluster-6; (N = 22) (Mdn = 0.36)	0.363636	-0.089487	0.82154	#1E88E5	0
42	6	HH has electricity	7	HH socioeconomics	80	Cluster-7; (N = 80) (Mdn = 0.38)	0.375	0.168851	0.82154	#1E88E5	0.170489
43	7	HH has a TV	1	HH socioeconomics	83	Cluster-1; (N = 83) (Mdn = 0.27)	0.26506	0.213319	0.532919	#1E88E5	0.285859
44	7	HH has a TV	2	HH socioeconomics	78	Cluster-2; (N = 78) (Mdn = 0.28)	0.282051	0.361485	0.532919	#1E88E5	0.404163
45	7	HH has a TV	3	HH socioeconomics	108	Cluster-3; (N = 108) (Mdn = 0.29)	0.287037	0.427446	0.532919	#1E88E5	0.445087
46	7	HH has a TV	4	HH socioeconomics	127	Cluster-4; (N = 127) (Mdn = 0.34)	0.338583	0.0989068	0.532919	#1E88E5	0
47	7	HH has a TV	5	HH socioeconomics	17	Cluster-5; (N = 17) (Mdn = 0.35)	0.352941	0.205764	0.532919	#1E88E5	0
48	7	HH has a TV	6	HH socioeconomics	22	Cluster-6; (N = 22) (Mdn = 0.36)	0.363636	-0.186965	0.532919	#1E88E5	0
49	7	HH has a TV	7	HH socioeconomics	80	Cluster-7; (N = 80) (Mdn = 0.38)	0.375	0.188507	0.532919	#1E88E5	0.261298
50	8	HH head has secondary+ education	1	HH socioeconomics	83	Cluster-1; (N = 83) (Mdn = 0.27)	0.26506	0.406423	0.558	#1E88E5	0.421416
51	8	HH head has secondary+ education	2	HH socioeconomics	78	Cluster-2; (N = 78) (Mdn = 0.28)	0.282051	0.346361	0.558	#1E88E5	0.38299
52	8	HH head has secondary+ education	3	HH socioeconomics	108	Cluster-3; (N = 108) (Mdn = 0.29)	0.287037	0.406543	0.558	#1E88E5	0.421488
53	8	HH head has secondary+ education	4	HH socioeconomics	127	Cluster-4; (N = 127) (Mdn = 0.34)	0.338583	0.428284	0.558	#1E88E5	0.43424
54	8	HH head has secondary+ education	5	HH socioeconomics	17	Cluster-5; (N = 17) (Mdn = 0.35)	0.352941	0.393247	0.558	#1E88E5	0.413402
55	8	HH head has secondary+ education	6	HH socioeconomics	22	Cluster-6; (N = 22) (Mdn = 0.36)	0.363636	0.225459	0.558	#1E88E5	0.287773
56	8	HH head has secondary+ education	7	HH socioeconomics	80	Cluster-7; (N = 80) (Mdn = 0.38)	0.375	0.417418	0.558	#1E88E5	0.427937
57	9	HH owns land	1	HH socioeconomics	83	Cluster-1; (N = 83) (Mdn = 0.27)	0.26506	-0.217335	0.485358	#1E88E5	-0.447783
58	9	HH owns land	2	HH socioeconomics	78	Cluster-2; (N = 78) (Mdn = 0.28)	0.282051	-0.449665	0.485358	#1E88E5	-0.926461
59	9	HH owns land	3	HH socioeconomics	108	Cluster-3; (N = 108) (Mdn = 0.29)	0.287037	0.0885689	0.485358	#1E88E5	0
60	9	HH owns land	4	HH socioeconomics	127	Cluster-4; (N = 127) (Mdn = 0.34)	0.338583	-0.023392	0.485358	#1E88E5	0
61	9	HH owns land	5	HH socioeconomics	17	Cluster-5; (N = 17) (Mdn = 0.35)	0.352941	0.234209	0.485358	#1E88E5	0
62	9	HH owns land	6	HH socioeconomics	22	Cluster-6; (N = 22) (Mdn = 0.36)	0.363636	0.231164	0.485358	#1E88E5	0.322619
63	9	HH owns land	7	HH socioeconomics	80	Cluster-7; (N = 80) (Mdn = 0.38)	0.375	-0.244337	0.485358	#1E88E5	-0.503415
64	10	HH owns house	1	HH socioeconomics	83	Cluster-1; (N = 83) (Mdn = 0.27)	0.26506	-0.367562	0.536358	#1E88E5	-0.685292
65	10	HH owns house	2	HH socioeconomics	78	Cluster-2; (N = 78) (Mdn = 0.28)	0.282051	-0.499932	0.536358	#1E88E5	-0.932086
66	10	HH owns house	3	HH socioeconomics	108	Cluster-3; (N = 108) (Mdn = 0.29)	0.287037	-0.114221	0.536358	#1E88E5	-0.212957
67	10	HH owns house	4	HH socioeconomics	127	Cluster-4; (N = 127) (Mdn = 0.34)	0.338583	-0.200555	0.536358	#1E88E5	-0.37392
68	10	HH owns house	5	HH socioeconomics	17	Cluster-5; (N = 17) (Mdn = 0.35)	0.352941	0.238895	0.536358	#1E88E5	0
69	10	HH owns house	6	HH socioeconomics	22	Cluster-6; (N = 22) (Mdn = 0.36)	0.363636	-0.00817301	0.536358	#1E88E5	0
70	10	HH owns house	7	HH socioeconomics	80	Cluster-7; (N = 80) (Mdn = 0.38)	0.375	-0.451965	0.536358	#1E88E5	-0.842655
71	11	HH has a smartphone	1	HH socioeconomics	83	Cluster-1; (N = 83) (Mdn = 0.27)	0.26506	-0.130901	0.144099	#1E88E5	-0.908407
72	11	HH has a smartphone	2	HH socioeconomics	78	Cluster-2; (N = 78) (Mdn = 0.28)	0.282051	0.607246	0.144099	#1E88E5	0.808211
73	11	HH has a smartphone	3	HH socioeconomics	108	Cluster-3; (N = 108) (Mdn = 0.29)	0.287037	-0.135715	0.144099	#1E88E5	-0.941814
74	11	HH has a smartphone	4	HH socioeconomics	127	Cluster-4; (N = 127) (Mdn = 0.34)	0.338583	-0.133997	0.144099	#1E88E5	-0.929895
75	11	HH has a smartphone	5	HH socioeconomics	17	Cluster-5; (N = 17) (Mdn = 0.35)	0.352941	0.602721	0.144099	#1E88E5	0.80705
76	11	HH has a smartphone	6	HH socioeconomics	22	Cluster-6; (N = 22) (Mdn = 0.36)	0.363636	-0.0859494	0.144099	#1E88E5	0
77	11	HH has a smartphone	7	HH socioeconomics	80	Cluster-7; (N = 80) (Mdn = 0.38)	0.375	-0.129531	0.144099	#1E88E5	-0.8989
78	12	Temporary or mud walls vs cement, brick or metal	1	HH socioeconomics	83	Cluster-1; (N = 83) (Mdn = 0.27)	0.26506	-0.159095	0.191304	#1E88E5	-0.831634
79	12	Temporary or mud walls vs cement, brick or metal	2	HH socioeconomics	78	Cluster-2; (N = 78) (Mdn = 0.28)	0.282051	-0.155824	0.191304	#1E88E5	-0.814535
80	12	Temporary or mud walls vs cement, brick or metal	3	HH socioeconomics	108	Cluster-3; (N = 108) (Mdn = 0.29)	0.287037	-0.182403	0.191304	#1E88E5	-0.953472
81	12	Temporary or mud walls vs cement, brick or metal	4	HH socioeconomics	127	Cluster-4; (N = 127) (Mdn = 0.34)	0.338583	-0.176905	0.191304	#1E88E5	-0.924731
82	12	Temporary or mud walls vs cement, brick or metal	5	HH socioeconomics	17	Cluster-5; (N = 17) (Mdn = 0.35)	0.352941	-0.15141	0.191304	#1E88E5	0
83	12	Temporary or mud walls vs cement, brick or metal	6	HH socioeconomics	22	Cluster-6; (N = 22) (Mdn = 0.36)	0.363636	0.370615	0.191304	#1E88E5	0.659552
84	12	Temporary or mud walls vs cement, brick or metal	7	HH socioeconomics	80	Cluster-7; (N = 80) (Mdn = 0.38)	0.375	-0.165246	0.191304	#1E88E5	-0.863785
85	13	Uses soap when handwashing	1	WASH	83	Cluster-1; (N = 83) (Mdn = 0.27)	0.26506	0.0836739	0.829855	#2903F6	0
86	13	Uses soap when handwashing	2	WASH	78	Cluster-2; (N = 78) (Mdn = 0.28)	0.282051	0.150351	0.829855	#2903F6	0.153387
87	13	Uses soap when handwashing	3	WASH	108	Cluster-3; (N = 108) (Mdn = 0.29)	0.287037	0.115227	0.829855	#2903F6	0.121923
88	13	Uses soap when handwashing	4	WASH	127	Cluster-4; (N = 127) (Mdn = 0.34)	0.338583	0.0801484	0.829855	#2903F6	0
89	13	Uses soap when handwashing	5	WASH	17	Cluster-5; (N = 17) (Mdn = 0.35)	0.352941	0.0870478	0.829855	#2903F6	0
90	13	Uses soap when handwashing	6	WASH	22	Cluster-6; (N = 22) (Mdn = 0.36)	0.363636	-0.0755288	0.829855	#2903F6	0
91	13	Uses soap when handwashing	7	WASH	80	Cluster-7; (N = 80) (Mdn = 0.38)	0.375	0.140676	0.829855	#2903F6	0.144948
92	14	Washing water: protected public	1	WASH	83	Cluster-1; (N = 83) (Mdn = 0.27)	0.26506	0.0407123	0.420299	#2903F6	0
93	14	Washing water: protected public	2	WASH	78	Cluster-2; (N = 78) (Mdn = 0.28)	0.282051	0.379793	0.420299	#2903F6	0.474687
94	14	Washing water: protected public	3	WASH	108	Cluster-3; (N = 108) (Mdn = 0.29)	0.287037	-0.36917	0.420299	#2903F6	-0.878352
95	14	Washing water: protected public	4	WASH	127	Cluster-4; (N = 127) (Mdn = 0.34)	0.338583	0.539719	0.420299	#2903F6	0.562197
96	14	Washing water: protected public	5	WASH	17	Cluster-5; (N = 17) (Mdn = 0.35)	0.352941	-0.0307292	0.420299	#2903F6	0
97	14	Washing water: protected public	6	WASH	22	Cluster-6; (N = 22) (Mdn = 0.36)	0.363636	0.00255954	0.420299	#2903F6	0
98	14	Washing water: protected public	7	WASH	80	Cluster-7; (N = 80) (Mdn = 0.38)	0.375	0.274282	0.420299	#2903F6	0.394889
99	15	Drinking water: Protected public	1	WASH	83	Cluster-1; (N = 83) (Mdn = 0.27)	0.26506	-0.0115504	0.411325	#2903F6	0
100	15	Drinking water: Protected public	2	WASH	78	Cluster-2; (N = 78) (Mdn = 0.28)	0.282051	0.324133	0.411325	#2903F6	0.440722
101	15	Drinking water: Protected public	3	WASH	108	Cluster-3; (N = 108) (Mdn = 0.29)	0.287037	-0.38846	0.411325	#2903F6	-0.944411
102	15	Drinking water: Protected public	4	WASH	127	Cluster-4; (N = 127) (Mdn = 0.34)	0.338583	0.542053	0.411325	#2903F6	0.56856
103	15	Drinking water: Protected public	5	WASH	17	Cluster-5; (N = 17) (Mdn = 0.35)	0.352941	-0.0499968	0.411325	#2903F6	0
104	15	Drinking water: Protected public	6	WASH	22	Cluster-6; (N = 22) (Mdn = 0.36)	0.363636	-0.0255318	0.411325	#2903F6	0
105	15	Drinking water: Protected public	7	WASH	80	Cluster-7; (N = 80) (Mdn = 0.38)	0.375	0.163506	0.411325	#2903F6	0
106	16	Washing water: Unprotected public	1	WASH	83	Cluster-1; (N = 83) (Mdn = 0.27)	0.26506	-0.0430357	0.0678705	#2903F6	0
107	16	Washing water: Unprotected public	2	WASH	78	Cluster-2; (N = 78) (Mdn = 0.28)	0.282051	-0.0242307	0.0678705	#2903F6	0
108	16	Washing water: Unprotected public	3	WASH	108	Cluster-3; (N = 108) (Mdn = 0.29)	0.287037	-0.058653	0.0678705	#2903F6	-0.86419
109	16	Washing water: Unprotected public	4	WASH	127	Cluster-4; (N = 127) (Mdn = 0.34)	0.338583	-0.0550423	0.0678705	#2903F6	-0.81099
110	16	Washing water: Unprotected public	5	WASH	17	Cluster-5; (N = 17) (Mdn = 0.35)	0.352941	-0.0112938	0.0678705	#2903F6	0
111	16	Washing water: Unprotected public	6	WASH	22	Cluster-6; (N = 22) (Mdn = 0.36)	0.363636	-0.00369292	0.0678705	#2903F6	0
112	16	Washing water: Unprotected public	7	WASH	80	Cluster-7; (N = 80) (Mdn = 0.38)	0.375	-0.0152375	0.0678705	#2903F6	0
113	17	Drinking water: Protected private	1	WASH	83	Cluster-1; (N = 83) (Mdn = 0.27)	0.26506	0.115768	0.448662	#2903F6	0.205106
114	17	Drinking water: Protected private	2	WASH	78	Cluster-2; (N = 78) (Mdn = 0.28)	0.282051	-0.261238	0.448662	#2903F6	-0.582259
115	17	Drinking water: Protected private	3	WASH	108	Cluster-3; (N = 108) (Mdn = 0.29)	0.287037	0.506556	0.448662	#2903F6	0.530304
116	17	Drinking water: Protected private	4	WASH	127	Cluster-4; (N = 127) (Mdn = 0.34)	0.338583	-0.428414	0.448662	#2903F6	-0.95487
117	17	Drinking water: Protected private	5	WASH	17	Cluster-5; (N = 17) (Mdn = 0.35)	0.352941	-0.108667	0.448662	#2903F6	0
118	17	Drinking water: Protected private	6	WASH	22	Cluster-6; (N = 22) (Mdn = 0.36)	0.363636	-0.139428	0.448662	#2903F6	0
119	17	Drinking water: Protected private	7	WASH	80	Cluster-7; (N = 80) (Mdn = 0.38)	0.375	-0.107893	0.448662	#2903F6	0
120	18	Toilet: Public flush	1	WASH	83	Cluster-1; (N = 83) (Mdn = 0.27)	0.26506	-0.00267797	0.246891	#2903F6	0
121	18	Toilet: Public flush	2	WASH	78	Cluster-2; (N = 78) (Mdn = 0.28)	0.282051	0.404574	0.246891	#2903F6	0.621022
122	18	Toilet: Public flush	3	WASH	108	Cluster-3; (N = 108) (Mdn = 0.29)	0.287037	-0.233397	0.246891	#2903F6	-0.945345
123	18	Toilet: Public flush	4	WASH	127	Cluster-4; (N = 127) (Mdn = 0.34)	0.338583	0.418514	0.246891	#2903F6	0.628962
124	18	Toilet: Public flush	5	WASH	17	Cluster-5; (N = 17) (Mdn = 0.35)	0.352941	0.258051	0.246891	#2903F6	0.511051
125	18	Toilet: Public flush	6	WASH	22	Cluster-6; (N = 22) (Mdn = 0.36)	0.363636	-0.194107	0.246891	#2903F6	-0.786208
126	18	Toilet: Public flush	7	WASH	80	Cluster-7; (N = 80) (Mdn = 0.38)	0.375	-0.00846676	0.246891	#2903F6	0
127	19	Raw sewage near HH	1	WASH	83	Cluster-1; (N = 83) (Mdn = 0.27)	0.26506	-0.140522	0.320497	#2903F6	-0.43845
128	19	Raw sewage near HH	2	WASH	78	Cluster-2; (N = 78) (Mdn = 0.28)	0.282051	0.153	0.320497	#2903F6	0.323128
129	19	Raw sewage near HH	3	WASH	108	Cluster-3; (N = 108) (Mdn = 0.29)	0.287037	-0.256532	0.320497	#2903F6	-0.800418
130	19	Raw sewage near HH	4	WASH	127	Cluster-4; (N = 127) (Mdn = 0.34)	0.338583	-0.243799	0.320497	#2903F6	-0.76069
131	19	Raw sewage near HH	5	WASH	17	Cluster-5; (N = 17) (Mdn = 0.35)	0.352941	-0.124687	0.320497	#2903F6	0
132	19	Raw sewage near HH	6	WASH	22	Cluster-6; (N = 22) (Mdn = 0.36)	0.363636	-0.157036	0.320497	#2903F6	0
133	19	Raw sewage near HH	7	WASH	80	Cluster-7; (N = 80) (Mdn = 0.38)	0.375	0.21	0.320497	#2903F6	0.395855
134	20	Washing water: Protected private	1	WASH	83	Cluster-1; (N = 83) (Mdn = 0.27)	0.26506	0.0775092	0.415318	#2903F6	0
135	20	Washing water: Protected private	2	WASH	78	Cluster-2; (N = 78) (Mdn = 0.28)	0.282051	-0.28119	0.415318	#2903F6	-0.677048
136	20	Washing water: Protected private	3	WASH	108	Cluster-3; (N = 108) (Mdn = 0.29)	0.287037	0.511347	0.415318	#2903F6	0.551815
137	20	Washing water: Protected private	4	WASH	127	Cluster-4; (N = 127) (Mdn = 0.34)	0.338583	-0.400977	0.415318	#2903F6	-0.96547
138	20	Washing water: Protected private	5	WASH	17	Cluster-5; (N = 17) (Mdn = 0.35)	0.352941	0.0116498	0.415318	#2903F6	0
139	20	Washing water: Protected private	6	WASH	22	Cluster-6; (N = 22) (Mdn = 0.36)	0.363636	-0.0645111	0.415318	#2903F6	0
140	20	Washing water: Protected private	7	WASH	80	Cluster-7; (N = 80) (Mdn = 0.38)	0.375	-0.202126	0.415318	#2903F6	-0.486679
141	21	Drinking water: Unprotected private	1	WASH	83	Cluster-1; (N = 83) (Mdn = 0.27)	0.26506	-0.0422785	0.0566273	#2903F6	-0.74661
142	21	Drinking water: Unprotected private	2	WASH	78	Cluster-2; (N = 78) (Mdn = 0.28)	0.282051	-0.0126741	0.0566273	#2903F6	0
143	21	Drinking water: Unprotected private	3	WASH	108	Cluster-3; (N = 108) (Mdn = 0.29)	0.287037	-0.0474377	0.0566273	#2903F6	-0.837719
144	21	Drinking water: Unprotected private	4	WASH	127	Cluster-4; (N = 127) (Mdn = 0.34)	0.338583	-0.0447652	0.0566273	#2903F6	-0.790524
145	21	Drinking water: Unprotected private	5	WASH	17	Cluster-5; (N = 17) (Mdn = 0.35)	0.352941	0.0366815	0.0566273	#2903F6	0
146	21	Drinking water: Unprotected private	6	WASH	22	Cluster-6; (N = 22) (Mdn = 0.36)	0.363636	0.0355146	0.0566273	#2903F6	0
147	21	Drinking water: Unprotected private	7	WASH	80	Cluster-7; (N = 80) (Mdn = 0.38)	0.375	-0.0247672	0.0566273	#2903F6	0
148	22	Toilet: Private flush	1	WASH	83	Cluster-1; (N = 83) (Mdn = 0.27)	0.26506	0.263035	0.318408	#2903F6	0.452384
149	22	Toilet: Private flush	2	WASH	78	Cluster-2; (N = 78) (Mdn = 0.28)	0.282051	-0.13714	0.318408	#2903F6	-0.430707
150	22	Toilet: Private flush	3	WASH	108	Cluster-3; (N = 108) (Mdn = 0.29)	0.287037	0.642046	0.318408	#2903F6	0.668482
151	22	Toilet: Private flush	4	WASH	127	Cluster-4; (N = 127) (Mdn = 0.34)	0.338583	-0.162024	0.318408	#2903F6	-0.508857
152	22	Toilet: Private flush	5	WASH	17	Cluster-5; (N = 17) (Mdn = 0.35)	0.352941	-0.00172155	0.318408	#2903F6	0
153	22	Toilet: Private flush	6	WASH	22	Cluster-6; (N = 22) (Mdn = 0.36)	0.363636	-0.206088	0.318408	#2903F6	-0.647246
154	22	Toilet: Private flush	7	WASH	80	Cluster-7; (N = 80) (Mdn = 0.38)	0.375	0.306925	0.318408	#2903F6	0.490819
155	23	Drinking water: Unprotected public	1	WASH	83	Cluster-1; (N = 83) (Mdn = 0.27)	0.26506	-0.0686674	0.0833852	#2903F6	-0.823496
156	23	Drinking water: Unprotected public	2	WASH	78	Cluster-2; (N = 78) (Mdn = 0.28)	0.282051	-0.0575808	0.0833852	#2903F6	-0.69054
157	23	Drinking water: Unprotected public	3	WASH	108	Cluster-3; (N = 108) (Mdn = 0.29)	0.287037	-0.0750868	0.0833852	#2903F6	-0.900481
158	23	Drinking water: Unprotected public	4	WASH	127	Cluster-4; (N = 127) (Mdn = 0.34)	0.338583	-0.0734683	0.0833852	#2903F6	-0.881072
159	23	Drinking water: Unprotected public	5	WASH	17	Cluster-5; (N = 17) (Mdn = 0.35)	0.352941	0.00395285	0.0833852	#2903F6	0
160	23	Drinking water: Unprotected public	6	WASH	22	Cluster-6; (N = 22) (Mdn = 0.36)	0.363636	0.0259848	0.0833852	#2903F6	0
161	23	Drinking water: Unprotected public	7	WASH	80	Cluster-7; (N = 80) (Mdn = 0.38)	0.375	-0.0464932	0.0833852	#2903F6	0
162	24	Washing water: Unprotected private	1	WASH	83	Cluster-1; (N = 83) (Mdn = 0.27)	0.26506	-0.0826444	0.0965131	#2903F6	-0.856303
163	24	Washing water: Unprotected private	2	WASH	78	Cluster-2; (N = 78) (Mdn = 0.28)	0.282051	-0.0820015	0.0965131	#2903F6	-0.849642
164	24	Washing water: Unprotected private	3	WASH	108	Cluster-3; (N = 108) (Mdn = 0.29)	0.287037	-0.0884302	0.0965131	#2903F6	-0.916251
165	24	Washing water: Unprotected private	4	WASH	127	Cluster-4; (N = 127) (Mdn = 0.34)	0.338583	-0.0877411	0.0965131	#2903F6	-0.909111
166	24	Washing water: Unprotected private	5	WASH	17	Cluster-5; (N = 17) (Mdn = 0.35)	0.352941	-0.0417585	0.0965131	#2903F6	0
167	24	Washing water: Unprotected private	6	WASH	22	Cluster-6; (N = 22) (Mdn = 0.36)	0.363636	-0.00754878	0.0965131	#2903F6	0
168	24	Washing water: Unprotected private	7	WASH	80	Cluster-7; (N = 80) (Mdn = 0.38)	0.375	-0.0643672	0.0965131	#2903F6	-0.666927
169	25	Toilet: No facility	1	WASH	83	Cluster-1; (N = 83) (Mdn = 0.27)	0.26506	-0.054085	0.0628109	#2903F6	-0.861077
170	25	Toilet: No facility	2	WASH	78	Cluster-2; (N = 78) (Mdn = 0.28)	0.282051	-0.0538991	0.0628109	#2903F6	-0.858116
171	25	Toilet: No facility	3	WASH	108	Cluster-3; (N = 108) (Mdn = 0.29)	0.287037	-0.05659	0.0628109	#2903F6	-0.900957
172	25	Toilet: No facility	4	WASH	127	Cluster-4; (N = 127) (Mdn = 0.34)	0.338583	-0.0567166	0.0628109	#2903F6	-0.902974
173	25	Toilet: No facility	5	WASH	17	Cluster-5; (N = 17) (Mdn = 0.35)	0.352941	-0.031044	0.0628109	#2903F6	0
174	25	Toilet: No facility	6	WASH	22	Cluster-6; (N = 22) (Mdn = 0.36)	0.363636	0.0380934	0.0628109	#2903F6	0
175	25	Toilet: No facility	7	WASH	80	Cluster-7; (N = 80) (Mdn = 0.38)	0.375	-0.0539097	0.0628109	#2903F6	-0.858285
176	26	Toilet: Pit latrine	1	WASH	83	Cluster-1; (N = 83) (Mdn = 0.27)	0.26506	-0.212319	0.371891	#2903F6	-0.570917
177	26	Toilet: Pit latrine	2	WASH	78	Cluster-2; (N = 78) (Mdn = 0.28)	0.282051	-0.220686	0.371891	#2903F6	-0.593416
178	26	Toilet: Pit latrine	3	WASH	108	Cluster-3; (N = 108) (Mdn = 0.29)	0.287037	-0.356837	0.371891	#2903F6	-0.959522
179	26	Toilet: Pit latrine	4	WASH	127	Cluster-4; (N = 127) (Mdn = 0.34)	0.338583	-0.204665	0.371891	#2903F6	-0.550337
180	26	Toilet: Pit latrine	5	WASH	17	Cluster-5; (N = 17) (Mdn = 0.35)	0.352941	-0.260929	0.371891	#2903F6	-0.70163
181	26	Toilet: Pit latrine	6	WASH	22	Cluster-6; (N = 22) (Mdn = 0.36)	0.363636	0.341233	0.371891	#2903F6	0.478505
182	26	Toilet: Pit latrine	7	WASH	80	Cluster-7; (N = 80) (Mdn = 0.38)	0.375	-0.252435	0.371891	#2903F6	-0.678787
183	27	Heard the term AMR	1	Patient Health	83	Cluster-1; (N = 83) (Mdn = 0.27)	0.26506	-0.0791354	0.643035	#572B02	0
184	27	Heard the term AMR	2	Patient Health	78	Cluster-2; (N = 78) (Mdn = 0.28)	0.282051	-0.0738528	0.643035	#572B02	0
185	27	Heard the term AMR	3	Patient Health	108	Cluster-3; (N = 108) (Mdn = 0.29)	0.287037	-0.0260257	0.643035	#572B02	0
186	27	Heard the term AMR	4	Patient Health	127	Cluster-4; (N = 127) (Mdn = 0.34)	0.338583	-0.0525369	0.643035	#572B02	0
187	27	Heard the term AMR	5	Patient Health	17	Cluster-5; (N = 17) (Mdn = 0.35)	0.352941	0.231491	0.643035	#572B02	0
188	27	Heard the term AMR	6	Patient Health	22	Cluster-6; (N = 22) (Mdn = 0.36)	0.363636	0.176716	0.643035	#572B02	0
189	27	Heard the term AMR	7	Patient Health	80	Cluster-7; (N = 80) (Mdn = 0.38)	0.375	0.217736	0.643035	#572B02	0.252955
190	28	Has recurrent UTI symptoms	1	Patient Health	83	Cluster-1; (N = 83) (Mdn = 0.27)	0.26506	0.232961	0.612676	#572B02	0.275485
191	28	Has recurrent UTI symptoms	2	Patient Health	78	Cluster-2; (N = 78) (Mdn = 0.28)	0.282051	-0.0915409	0.612676	#572B02	0
192	28	Has recurrent UTI symptoms	3	Patient Health	108	Cluster-3; (N = 108) (Mdn = 0.29)	0.287037	0.0471812	0.612676	#572B02	0
193	28	Has recurrent UTI symptoms	4	Patient Health	127	Cluster-4; (N = 127) (Mdn = 0.34)	0.338583	0.114957	0.612676	#572B02	0.157987
194	28	Has recurrent UTI symptoms	5	Patient Health	17	Cluster-5; (N = 17) (Mdn = 0.35)	0.352941	-0.308187	0.612676	#572B02	-0.503017
195	28	Has recurrent UTI symptoms	6	Patient Health	22	Cluster-6; (N = 22) (Mdn = 0.36)	0.363636	-0.0918617	0.612676	#572B02	0
196	28	Has recurrent UTI symptoms	7	Patient Health	80	Cluster-7; (N = 80) (Mdn = 0.38)	0.375	-0.121375	0.612676	#572B02	0
197	29	UTI treatment seeking: direct to clinic	1	Patient Health	83	Cluster-1; (N = 83) (Mdn = 0.27)	0.26506	-0.428673	0.487476	#572B02	-0.879373
198	29	UTI treatment seeking: direct to clinic	2	Patient Health	78	Cluster-2; (N = 78) (Mdn = 0.28)	0.282051	0.093106	0.487476	#572B02	0
199	29	UTI treatment seeking: direct to clinic	3	Patient Health	108	Cluster-3; (N = 108) (Mdn = 0.29)	0.287037	0.423681	0.487476	#572B02	0.464992
200	29	UTI treatment seeking: direct to clinic	4	Patient Health	127	Cluster-4; (N = 127) (Mdn = 0.34)	0.338583	0.425674	0.487476	#572B02	0.46616
201	29	UTI treatment seeking: direct to clinic	5	Patient Health	17	Cluster-5; (N = 17) (Mdn = 0.35)	0.352941	0.249859	0.487476	#572B02	0.338868
202	29	UTI treatment seeking: direct to clinic	6	Patient Health	22	Cluster-6; (N = 22) (Mdn = 0.36)	0.363636	0.115748	0.487476	#572B02	0
203	29	UTI treatment seeking: direct to clinic	7	Patient Health	80	Cluster-7; (N = 80) (Mdn = 0.38)	0.375	0.244718	0.487476	#572B02	0.334226
204	30	Knows the term 'antibiotic'	1	Patient Health	83	Cluster-1; (N = 83) (Mdn = 0.27)	0.26506	0.42057	0.548407	#572B02	0.434035
205	30	Knows the term 'antibiotic'	2	Patient Health	78	Cluster-2; (N = 78) (Mdn = 0.28)	0.282051	-0.146586	0.548407	#572B02	-0.267294
206	30	Knows the term 'antibiotic'	3	Patient Health	108	Cluster-3; (N = 108) (Mdn = 0.29)	0.287037	0.432259	0.548407	#572B02	0.440781
207	30	Knows the term 'antibiotic'	4	Patient Health	127	Cluster-4; (N = 127) (Mdn = 0.34)	0.338583	0.422826	0.548407	#572B02	0.43535
208	30	Knows the term 'antibiotic'	5	Patient Health	17	Cluster-5; (N = 17) (Mdn = 0.35)	0.352941	-0.114118	0.548407	#572B02	0
209	30	Knows the term 'antibiotic'	6	Patient Health	22	Cluster-6; (N = 22) (Mdn = 0.36)	0.363636	0.224533	0.548407	#572B02	0.290492
210	30	Knows the term 'antibiotic'	7	Patient Health	80	Cluster-7; (N = 80) (Mdn = 0.38)	0.375	0.249286	0.548407	#572B02	0.312508
211	31	Patient difficulty with health costs	1	Patient Health	83	Cluster-1; (N = 83) (Mdn = 0.27)	0.26506	-0.0101143	0.64787	#572B02	0
212	31	Patient difficulty with health costs	2	Patient Health	78	Cluster-2; (N = 78) (Mdn = 0.28)	0.282051	0.112483	0.64787	#572B02	0
213	31	Patient difficulty with health costs	3	Patient Health	108	Cluster-3; (N = 108) (Mdn = 0.29)	0.287037	-0.261365	0.64787	#572B02	-0.403422
214	31	Patient difficulty with health costs	4	Patient Health	127	Cluster-4; (N = 127) (Mdn = 0.34)	0.338583	0.00486982	0.64787	#572B02	0
215	31	Patient difficulty with health costs	5	Patient Health	17	Cluster-5; (N = 17) (Mdn = 0.35)	0.352941	0.0812497	0.64787	#572B02	0
216	31	Patient difficulty with health costs	6	Patient Health	22	Cluster-6; (N = 22) (Mdn = 0.36)	0.363636	0.0657703	0.64787	#572B02	0
217	31	Patient difficulty with health costs	7	Patient Health	80	Cluster-7; (N = 80) (Mdn = 0.38)	0.375	-0.212175	0.64787	#572B02	-0.327496
218	32	Took ABs in past 6 months	1	Patient Health	83	Cluster-1; (N = 83) (Mdn = 0.27)	0.26506	0.388466	0.562733	#572B02	0.408396
219	32	Took ABs in past 6 months	2	Patient Health	78	Cluster-2; (N = 78) (Mdn = 0.28)	0.282051	-0.524793	0.562733	#572B02	-0.932579
220	32	Took ABs in past 6 months	3	Patient Health	108	Cluster-3; (N = 108) (Mdn = 0.29)	0.287037	0.0249002	0.562733	#572B02	0
221	32	Took ABs in past 6 months	4	Patient Health	127	Cluster-4; (N = 127) (Mdn = 0.34)	0.338583	-0.0635086	0.562733	#572B02	0
222	32	Took ABs in past 6 months	5	Patient Health	17	Cluster-5; (N = 17) (Mdn = 0.35)	0.352941	-0.519805	0.562733	#572B02	-0.923716
223	32	Took ABs in past 6 months	6	Patient Health	22	Cluster-6; (N = 22) (Mdn = 0.36)	0.363636	0.167789	0.562733	#572B02	0
224	32	Took ABs in past 6 months	7	Patient Health	80	Cluster-7; (N = 80) (Mdn = 0.38)	0.375	0.116639	0.562733	#572B02	0
225	33	Feels UTI stigma	1	Patient Health	83	Cluster-1; (N = 83) (Mdn = 0.27)	0.26506	0.114088	0.218572	#572B02	0.342956
226	33	Feels UTI stigma	2	Patient Health	78	Cluster-2; (N = 78) (Mdn = 0.28)	0.282051	0.306948	0.218572	#572B02	0.584084
227	33	Feels UTI stigma	3	Patient Health	108	Cluster-3; (N = 108) (Mdn = 0.29)	0.287037	-0.165149	0.218572	#572B02	-0.755581
228	33	Feels UTI stigma	4	Patient Health	127	Cluster-4; (N = 127) (Mdn = 0.34)	0.338583	-0.195454	0.218572	#572B02	-0.894232
229	33	Feels UTI stigma	5	Patient Health	17	Cluster-5; (N = 17) (Mdn = 0.35)	0.352941	0.164884	0.218572	#572B02	0
230	33	Feels UTI stigma	6	Patient Health	22	Cluster-6; (N = 22) (Mdn = 0.36)	0.363636	-0.0196593	0.218572	#572B02	0
231	33	Feels UTI stigma	7	Patient Health	80	Cluster-7; (N = 80) (Mdn = 0.38)	0.375	0.0604503	0.218572	#572B02	0
232	34	Is familiar with ABs	1	Patient Health	83	Cluster-1; (N = 83) (Mdn = 0.27)	0.26506	0.312006	0.515883	#572B02	0.376869
233	34	Is familiar with ABs	2	Patient Health	78	Cluster-2; (N = 78) (Mdn = 0.28)	0.282051	-0.107257	0.515883	#572B02	0
234	34	Is familiar with ABs	3	Patient Health	108	Cluster-3; (N = 108) (Mdn = 0.29)	0.287037	0.147124	0.515883	#572B02	0.221904
235	34	Is familiar with ABs	4	Patient Health	127	Cluster-4; (N = 127) (Mdn = 0.34)	0.338583	-0.168138	0.515883	#572B02	-0.325923
236	34	Is familiar with ABs	5	Patient Health	17	Cluster-5; (N = 17) (Mdn = 0.35)	0.352941	-0.295578	0.515883	#572B02	-0.572956
237	34	Is familiar with ABs	6	Patient Health	22	Cluster-6; (N = 22) (Mdn = 0.36)	0.363636	0.338879	0.515883	#572B02	0.39646
238	34	Is familiar with ABs	7	Patient Health	80	Cluster-7; (N = 80) (Mdn = 0.38)	0.375	-0.0810326	0.515883	#572B02	0
239	35	UTI treatment seeking: 1 treatment failure	1	Patient Health	83	Cluster-1; (N = 83) (Mdn = 0.27)	0.26506	0.510064	0.290944	#572B02	0.636778
240	35	UTI treatment seeking: 1 treatment failure	2	Patient Health	78	Cluster-2; (N = 78) (Mdn = 0.28)	0.282051	0.0117147	0.290944	#572B02	0
241	35	UTI treatment seeking: 1 treatment failure	3	Patient Health	108	Cluster-3; (N = 108) (Mdn = 0.29)	0.287037	-0.224269	0.290944	#572B02	-0.770831
242	35	UTI treatment seeking: 1 treatment failure	4	Patient Health	127	Cluster-4; (N = 127) (Mdn = 0.34)	0.338583	-0.228475	0.290944	#572B02	-0.785289
243	35	UTI treatment seeking: 1 treatment failure	5	Patient Health	17	Cluster-5; (N = 17) (Mdn = 0.35)	0.352941	-0.135725	0.290944	#572B02	0
244	35	UTI treatment seeking: 1 treatment failure	6	Patient Health	22	Cluster-6; (N = 22) (Mdn = 0.36)	0.363636	-0.00318341	0.290944	#572B02	0
245	35	UTI treatment seeking: 1 treatment failure	7	Patient Health	80	Cluster-7; (N = 80) (Mdn = 0.38)	0.375	-0.0769192	0.290944	#572B02	0
246	36	Delayed seeking UTI treatment	1	Patient Health	83	Cluster-1; (N = 83) (Mdn = 0.27)	0.26506	-0.180805	0.255438	#572B02	-0.707821
247	36	Delayed seeking UTI treatment	2	Patient Health	78	Cluster-2; (N = 78) (Mdn = 0.28)	0.282051	0.0564766	0.255438	#572B02	0
248	36	Delayed seeking UTI treatment	3	Patient Health	108	Cluster-3; (N = 108) (Mdn = 0.29)	0.287037	-0.201831	0.255438	#572B02	-0.790135
249	36	Delayed seeking UTI treatment	4	Patient Health	127	Cluster-4; (N = 127) (Mdn = 0.34)	0.338583	-0.224145	0.255438	#572B02	-0.877494
250	36	Delayed seeking UTI treatment	5	Patient Health	17	Cluster-5; (N = 17) (Mdn = 0.35)	0.352941	0.184804	0.255438	#572B02	0
251	36	Delayed seeking UTI treatment	6	Patient Health	22	Cluster-6; (N = 22) (Mdn = 0.36)	0.363636	0.0644265	0.255438	#572B02	0
252	36	Delayed seeking UTI treatment	7	Patient Health	80	Cluster-7; (N = 80) (Mdn = 0.38)	0.375	-0.105117	0.255438	#572B02	0
253	37	Went to private clinic to treat UTI symptoms	1	Patient Health	83	Cluster-1; (N = 83) (Mdn = 0.27)	0.26506	0.150658	0.152858	#572B02	0
254	37	Went to private clinic to treat UTI symptoms	2	Patient Health	78	Cluster-2; (N = 78) (Mdn = 0.28)	0.282051	0.105592	0.152858	#572B02	0
255	37	Went to private clinic to treat UTI symptoms	3	Patient Health	108	Cluster-3; (N = 108) (Mdn = 0.29)	0.287037	-0.1388	0.152858	#572B02	-0.908031
256	37	Went to private clinic to treat UTI symptoms	4	Patient Health	127	Cluster-4; (N = 127) (Mdn = 0.34)	0.338583	-0.140856	0.152858	#572B02	-0.921479
257	37	Went to private clinic to treat UTI symptoms	5	Patient Health	17	Cluster-5; (N = 17) (Mdn = 0.35)	0.352941	-0.0628661	0.152858	#572B02	0
258	37	Went to private clinic to treat UTI symptoms	6	Patient Health	22	Cluster-6; (N = 22) (Mdn = 0.36)	0.363636	-0.058747	0.152858	#572B02	0
259	37	Went to private clinic to treat UTI symptoms	7	Patient Health	80	Cluster-7; (N = 80) (Mdn = 0.38)	0.375	-0.118416	0.152858	#572B02	-0.774677
260	38	Went to government clinic to treat UTI symptoms	1	Patient Health	83	Cluster-1; (N = 83) (Mdn = 0.27)	0.26506	0.122977	0.27553	#572B02	0.308595
261	38	Went to government clinic to treat UTI symptoms	2	Patient Health	78	Cluster-2; (N = 78) (Mdn = 0.28)	0.282051	-0.224829	0.27553	#572B02	-0.815989
262	38	Went to government clinic to treat UTI symptoms	3	Patient Health	108	Cluster-3; (N = 108) (Mdn = 0.29)	0.287037	-0.259608	0.27553	#572B02	-0.942212
263	38	Went to government clinic to treat UTI symptoms	4	Patient Health	127	Cluster-4; (N = 127) (Mdn = 0.34)	0.338583	-0.253116	0.27553	#572B02	-0.918651
264	38	Went to government clinic to treat UTI symptoms	5	Patient Health	17	Cluster-5; (N = 17) (Mdn = 0.35)	0.352941	-0.171398	0.27553	#572B02	0
265	38	Went to government clinic to treat UTI symptoms	6	Patient Health	22	Cluster-6; (N = 22) (Mdn = 0.36)	0.363636	0.0585359	0.27553	#572B02	0
266	38	Went to government clinic to treat UTI symptoms	7	Patient Health	80	Cluster-7; (N = 80) (Mdn = 0.38)	0.375	-0.0918346	0.27553	#572B02	0
267	39	Took ABs recently for UTI	1	Patient Health	83	Cluster-1; (N = 83) (Mdn = 0.27)	0.26506	0.572945	0.265896	#572B02	0.68302
268	39	Took ABs recently for UTI	2	Patient Health	78	Cluster-2; (N = 78) (Mdn = 0.28)	0.282051	-0.225853	0.265896	#572B02	-0.849402
269	39	Took ABs recently for UTI	3	Patient Health	108	Cluster-3; (N = 108) (Mdn = 0.29)	0.287037	-0.25151	0.265896	#572B02	-0.945897
270	39	Took ABs recently for UTI	4	Patient Health	127	Cluster-4; (N = 127) (Mdn = 0.34)	0.338583	-0.252733	0.265896	#572B02	-0.950497
271	39	Took ABs recently for UTI	5	Patient Health	17	Cluster-5; (N = 17) (Mdn = 0.35)	0.352941	-0.162591	0.265896	#572B02	0
272	39	Took ABs recently for UTI	6	Patient Health	22	Cluster-6; (N = 22) (Mdn = 0.36)	0.363636	0.0575522	0.265896	#572B02	0
273	39	Took ABs recently for UTI	7	Patient Health	80	Cluster-7; (N = 80) (Mdn = 0.38)	0.375	-0.177538	0.265896	#572B02	-0.667699
274	40	UTI treatment seeking: 3+ treatment failure	1	Patient Health	83	Cluster-1; (N = 83) (Mdn = 0.27)	0.26506	-0.0129304	0.0854207	#572B02	0
275	40	UTI treatment seeking: 3+ treatment failure	2	Patient Health	78	Cluster-2; (N = 78) (Mdn = 0.28)	0.282051	-0.0640588	0.0854207	#572B02	-0.749921
276	40	UTI treatment seeking: 3+ treatment failure	3	Patient Health	108	Cluster-3; (N = 108) (Mdn = 0.29)	0.287037	-0.0783854	0.0854207	#572B02	-0.917639
277	40	UTI treatment seeking: 3+ treatment failure	4	Patient Health	127	Cluster-4; (N = 127) (Mdn = 0.34)	0.338583	-0.0726749	0.0854207	#572B02	-0.850788
278	40	UTI treatment seeking: 3+ treatment failure	5	Patient Health	17	Cluster-5; (N = 17) (Mdn = 0.35)	0.352941	-0.0495011	0.0854207	#572B02	0
279	40	UTI treatment seeking: 3+ treatment failure	6	Patient Health	22	Cluster-6; (N = 22) (Mdn = 0.36)	0.363636	-0.0511662	0.0854207	#572B02	0
280	40	UTI treatment seeking: 3+ treatment failure	7	Patient Health	80	Cluster-7; (N = 80) (Mdn = 0.38)	0.375	-0.0638768	0.0854207	#572B02	-0.74779
281	41	UTI treatment seeking: 2 treatment failure	1	Patient Health	83	Cluster-1; (N = 83) (Mdn = 0.27)	0.26506	-0.0747944	0.136159	#572B02	-0.549316
282	41	UTI treatment seeking: 2 treatment failure	2	Patient Health	78	Cluster-2; (N = 78) (Mdn = 0.28)	0.282051	-0.0498325	0.136159	#572B02	0
283	41	UTI treatment seeking: 2 treatment failure	3	Patient Health	108	Cluster-3; (N = 108) (Mdn = 0.29)	0.287037	-0.126823	0.136159	#572B02	-0.931432
284	41	UTI treatment seeking: 2 treatment failure	4	Patient Health	127	Cluster-4; (N = 127) (Mdn = 0.34)	0.338583	-0.128857	0.136159	#572B02	-0.946373
285	41	UTI treatment seeking: 2 treatment failure	5	Patient Health	17	Cluster-5; (N = 17) (Mdn = 0.35)	0.352941	-0.0913431	0.136159	#572B02	0
286	41	UTI treatment seeking: 2 treatment failure	6	Patient Health	22	Cluster-6; (N = 22) (Mdn = 0.36)	0.363636	-0.0840272	0.136159	#572B02	0
287	41	UTI treatment seeking: 2 treatment failure	7	Patient Health	80	Cluster-7; (N = 80) (Mdn = 0.38)	0.375	-0.111519	0.136159	#572B02	-0.819037
288	42	Experienced AMR	1	Household health	83	Cluster-1; (N = 83) (Mdn = 0.27)	0.26506	-0.105523	0.485037	#004D40	0
289	42	Experienced AMR	2	Household health	78	Cluster-2; (N = 78) (Mdn = 0.28)	0.282051	0.143429	0.485037	#004D40	0
290	42	Experienced AMR	3	Household health	108	Cluster-3; (N = 108) (Mdn = 0.29)	0.287037	-0.0109423	0.485037	#004D40	0
291	42	Experienced AMR	4	Household health	127	Cluster-4; (N = 127) (Mdn = 0.34)	0.338583	-0.0327305	0.485037	#004D40	0
292	42	Experienced AMR	5	Household health	17	Cluster-5; (N = 17) (Mdn = 0.35)	0.352941	0.326908	0.485037	#004D40	0.402623
293	42	Experienced AMR	6	Household health	22	Cluster-6; (N = 22) (Mdn = 0.36)	0.363636	0.0925435	0.485037	#004D40	0
294	42	Experienced AMR	7	Household health	80	Cluster-7; (N = 80) (Mdn = 0.38)	0.375	0.20481	0.485037	#004D40	0.296892
295	43	Has health insurance	1	Household health	83	Cluster-1; (N = 83) (Mdn = 0.27)	0.26506	0.270284	0.492547	#004D40	0.354317
296	43	Has health insurance	2	Household health	78	Cluster-2; (N = 78) (Mdn = 0.28)	0.282051	0.226843	0.492547	#004D40	0.315327
297	43	Has health insurance	3	Household health	108	Cluster-3; (N = 108) (Mdn = 0.29)	0.287037	0.389222	0.492547	#004D40	0.441411
298	43	Has health insurance	4	Household health	127	Cluster-4; (N = 127) (Mdn = 0.34)	0.338583	0.209441	0.492547	#004D40	0.298354
299	43	Has health insurance	5	Household health	17	Cluster-5; (N = 17) (Mdn = 0.35)	0.352941	0.348488	0.492547	#004D40	0.414356
300	43	Has health insurance	6	Household health	22	Cluster-6; (N = 22) (Mdn = 0.36)	0.363636	-0.0754481	0.492547	#004D40	0
301	43	Has health insurance	7	Household health	80	Cluster-7; (N = 80) (Mdn = 0.38)	0.375	0.162634	0.492547	#004D40	0.248228
302	44	Difficulty w/health costs	1	Household health	83	Cluster-1; (N = 83) (Mdn = 0.27)	0.26506	-0.0236034	0.624845	#004D40	0
303	44	Difficulty w/health costs	2	Household health	78	Cluster-2; (N = 78) (Mdn = 0.28)	0.282051	0.0980808	0.624845	#004D40	0
304	44	Difficulty w/health costs	3	Household health	108	Cluster-3; (N = 108) (Mdn = 0.29)	0.287037	-0.0571781	0.624845	#004D40	0
305	44	Difficulty w/health costs	4	Household health	127	Cluster-4; (N = 127) (Mdn = 0.34)	0.338583	0.0735861	0.624845	#004D40	0
306	44	Difficulty w/health costs	5	Household health	17	Cluster-5; (N = 17) (Mdn = 0.35)	0.352941	0.066897	0.624845	#004D40	0
307	44	Difficulty w/health costs	6	Household health	22	Cluster-6; (N = 22) (Mdn = 0.36)	0.363636	0.0981139	0.624845	#004D40	0
308	44	Difficulty w/health costs	7	Household health	80	Cluster-7; (N = 80) (Mdn = 0.38)	0.375	-0.322919	0.624845	#004D40	-0.5168
309	45	Medicine stock outs are an obstacle	1	Household health	83	Cluster-1; (N = 83) (Mdn = 0.27)	0.26506	0.0701595	0.310214	#004D40	0
310	45	Medicine stock outs are an obstacle	2	Household health	78	Cluster-2; (N = 78) (Mdn = 0.28)	0.282051	-0.229964	0.310214	#004D40	-0.741305
311	45	Medicine stock outs are an obstacle	3	Household health	108	Cluster-3; (N = 108) (Mdn = 0.29)	0.287037	0.141359	0.310214	#004D40	0.313037
312	45	Medicine stock outs are an obstacle	4	Household health	127	Cluster-4; (N = 127) (Mdn = 0.34)	0.338583	0.0474321	0.310214	#004D40	0
313	45	Medicine stock outs are an obstacle	5	Household health	17	Cluster-5; (N = 17) (Mdn = 0.35)	0.352941	-0.0962477	0.310214	#004D40	0
314	45	Medicine stock outs are an obstacle	6	Household health	22	Cluster-6; (N = 22) (Mdn = 0.36)	0.363636	0.586924	0.310214	#004D40	0.654218
315	45	Medicine stock outs are an obstacle	7	Household health	80	Cluster-7; (N = 80) (Mdn = 0.38)	0.375	0.506931	0.310214	#004D40	0.620368
316	46	Lack of money is an obstacle	1	Household health	83	Cluster-1; (N = 83) (Mdn = 0.27)	0.26506	-0.0484941	0.416772	#004D40	0
317	46	Lack of money is an obstacle	2	Household health	78	Cluster-2; (N = 78) (Mdn = 0.28)	0.282051	0.307397	0.416772	#004D40	0.424482
318	46	Lack of money is an obstacle	3	Household health	108	Cluster-3; (N = 108) (Mdn = 0.29)	0.287037	-0.193123	0.416772	#004D40	-0.463378
319	46	Lack of money is an obstacle	4	Household health	127	Cluster-4; (N = 127) (Mdn = 0.34)	0.338583	0.0985847	0.416772	#004D40	0.191294
320	46	Lack of money is an obstacle	5	Household health	17	Cluster-5; (N = 17) (Mdn = 0.35)	0.352941	-0.0387559	0.416772	#004D40	0
321	46	Lack of money is an obstacle	6	Household health	22	Cluster-6; (N = 22) (Mdn = 0.36)	0.363636	-0.34993	0.416772	#004D40	-0.839619
322	46	Lack of money is an obstacle	7	Household health	80	Cluster-7; (N = 80) (Mdn = 0.38)	0.375	-0.304686	0.416772	#004D40	-0.731063
323	47	Sick household member	1	Household health	83	Cluster-1; (N = 83) (Mdn = 0.27)	0.26506	-0.127044	0.170186	#004D40	-0.746499
324	47	Sick household member	2	Household health	78	Cluster-2; (N = 78) (Mdn = 0.28)	0.282051	-0.12101	0.170186	#004D40	-0.711045
325	47	Sick household member	3	Household health	108	Cluster-3; (N = 108) (Mdn = 0.29)	0.287037	-0.128315	0.170186	#004D40	-0.75397
326	47	Sick household member	4	Household health	127	Cluster-4; (N = 127) (Mdn = 0.34)	0.338583	-0.120354	0.170186	#004D40	-0.707189
327	47	Sick household member	5	Household health	17	Cluster-5; (N = 17) (Mdn = 0.35)	0.352941	0.106351	0.170186	#004D40	0
328	47	Sick household member	6	Household health	22	Cluster-6; (N = 22) (Mdn = 0.36)	0.363636	0.121272	0.170186	#004D40	0
329	47	Sick household member	7	Household health	80	Cluster-7; (N = 80) (Mdn = 0.38)	0.375	-0.0608313	0.170186	#004D40	0
330	48	HH consumes milk	1	Environment	83	Cluster-1; (N = 83) (Mdn = 0.27)	0.26506	0.138802	0.83883	#009a1e	0.141977
331	48	HH consumes milk	2	Environment	78	Cluster-2; (N = 78) (Mdn = 0.28)	0.282051	0.134202	0.83883	#009a1e	0.137921
332	48	HH consumes milk	3	Environment	108	Cluster-3; (N = 108) (Mdn = 0.29)	0.287037	0.154272	0.83883	#009a1e	0.155343
333	48	HH consumes milk	4	Environment	127	Cluster-4; (N = 127) (Mdn = 0.34)	0.338583	0.12279	0.83883	#009a1e	0.127691
334	48	HH consumes milk	5	Environment	17	Cluster-5; (N = 17) (Mdn = 0.35)	0.352941	0.11548	0.83883	#009a1e	0
335	48	HH consumes milk	6	Environment	22	Cluster-6; (N = 22) (Mdn = 0.36)	0.363636	-0.0566553	0.83883	#009a1e	0
336	48	HH consumes milk	7	Environment	80	Cluster-7; (N = 80) (Mdn = 0.38)	0.375	0.148413	0.83883	#009a1e	0.150331
337	49	Uses ABs with livestock	1	Environment	83	Cluster-1; (N = 83) (Mdn = 0.27)	0.26506	-0.0830034	0.119614	#009a1e	-0.693926
338	49	Uses ABs with livestock	2	Environment	78	Cluster-2; (N = 78) (Mdn = 0.28)	0.282051	-0.0863013	0.119614	#009a1e	-0.721498
339	49	Uses ABs with livestock	3	Environment	108	Cluster-3; (N = 108) (Mdn = 0.29)	0.287037	-0.0667733	0.119614	#009a1e	0
340	49	Uses ABs with livestock	4	Environment	127	Cluster-4; (N = 127) (Mdn = 0.34)	0.338583	-0.0910528	0.119614	#009a1e	-0.761221
341	49	Uses ABs with livestock	5	Environment	17	Cluster-5; (N = 17) (Mdn = 0.35)	0.352941	0.489105	0.119614	#009a1e	0.803499
342	49	Uses ABs with livestock	6	Environment	22	Cluster-6; (N = 22) (Mdn = 0.36)	0.363636	-0.0128589	0.119614	#009a1e	0
343	49	Uses ABs with livestock	7	Environment	80	Cluster-7; (N = 80) (Mdn = 0.38)	0.375	-0.102327	0.119614	#009a1e	-0.855476
344	50	Rubbish dumped near HH	1	Environment	83	Cluster-1; (N = 83) (Mdn = 0.27)	0.26506	-0.209867	0.654037	#009a1e	-0.320879
345	50	Rubbish dumped near HH	2	Environment	78	Cluster-2; (N = 78) (Mdn = 0.28)	0.282051	0.104837	0.654037	#009a1e	0
346	50	Rubbish dumped near HH	3	Environment	108	Cluster-3; (N = 108) (Mdn = 0.29)	0.287037	-0.193979	0.654037	#009a1e	-0.296587
347	50	Rubbish dumped near HH	4	Environment	127	Cluster-4; (N = 127) (Mdn = 0.34)	0.338583	-0.17055	0.654037	#009a1e	-0.260766
348	50	Rubbish dumped near HH	5	Environment	17	Cluster-5; (N = 17) (Mdn = 0.35)	0.352941	-0.0413449	0.654037	#009a1e	0
349	50	Rubbish dumped near HH	6	Environment	22	Cluster-6; (N = 22) (Mdn = 0.36)	0.363636	0.22503	0.654037	#009a1e	0.255987
350	50	Rubbish dumped near HH	7	Environment	80	Cluster-7; (N = 80) (Mdn = 0.38)	0.375	-0.533599	0.654037	#009a1e	-0.815854
351	51	HH has livestock	1	Environment	83	Cluster-1; (N = 83) (Mdn = 0.27)	0.26506	-0.292815	0.352174	#009a1e	-0.831451
352	51	HH has livestock	2	Environment	78	Cluster-2; (N = 78) (Mdn = 0.28)	0.282051	-0.303228	0.352174	#009a1e	-0.861018
353	51	HH has livestock	3	Environment	108	Cluster-3; (N = 108) (Mdn = 0.29)	0.287037	-0.220028	0.352174	#009a1e	-0.62477
354	51	HH has livestock	4	Environment	127	Cluster-4; (N = 127) (Mdn = 0.34)	0.338583	-0.280937	0.352174	#009a1e	-0.797723
355	51	HH has livestock	5	Environment	17	Cluster-5; (N = 17) (Mdn = 0.35)	0.352941	0.345966	0.352174	#009a1e	0.495554
356	51	HH has livestock	6	Environment	22	Cluster-6; (N = 22) (Mdn = 0.36)	0.363636	-0.0343826	0.352174	#009a1e	0
357	51	HH has livestock	7	Environment	80	Cluster-7; (N = 80) (Mdn = 0.38)	0.375	-0.302312	0.352174	#009a1e	-0.858417
358	52	HH uses manure	1	Environment	83	Cluster-1; (N = 83) (Mdn = 0.27)	0.26506	-0.202067	0.240994	#009a1e	-0.838473
359	52	HH uses manure	2	Environment	78	Cluster-2; (N = 78) (Mdn = 0.28)	0.282051	-0.202651	0.240994	#009a1e	-0.840895
360	52	HH uses manure	3	Environment	108	Cluster-3; (N = 108) (Mdn = 0.29)	0.287037	-0.124399	0.240994	#009a1e	-0.516191
361	52	HH uses manure	4	Environment	127	Cluster-4; (N = 127) (Mdn = 0.34)	0.338583	-0.189653	0.240994	#009a1e	-0.786961
362	52	HH uses manure	5	Environment	17	Cluster-5; (N = 17) (Mdn = 0.35)	0.352941	0.300917	0.240994	#009a1e	0.555288
363	52	HH uses manure	6	Environment	22	Cluster-6; (N = 22) (Mdn = 0.36)	0.363636	-0.0180574	0.240994	#009a1e	0
364	52	HH uses manure	7	Environment	80	Cluster-7; (N = 80) (Mdn = 0.38)	0.375	-0.219395	0.240994	#009a1e	-0.910378
365	53	Urban vs rural	1	Location	83	Cluster-1; (N = 83) (Mdn = 0.27)	0.26506	0.145682	0.770992	#928F16	0.158925
366	53	Urban vs rural	2	Location	78	Cluster-2; (N = 78) (Mdn = 0.28)	0.282051	0.1232	0.770992	#928F16	0.137778
367	53	Urban vs rural	3	Location	108	Cluster-3; (N = 108) (Mdn = 0.29)	0.287037	0.123073	0.770992	#928F16	0.137656
368	53	Urban vs rural	4	Location	127	Cluster-4; (N = 127) (Mdn = 0.34)	0.338583	0.0764375	0.770992	#928F16	0
369	53	Urban vs rural	5	Location	17	Cluster-5; (N = 17) (Mdn = 0.35)	0.352941	0.147075	0.770992	#928F16	0
370	53	Urban vs rural	6	Location	22	Cluster-6; (N = 22) (Mdn = 0.36)	0.363636	-0.101076	0.770992	#928F16	0
371	53	Urban vs rural	7	Location	80	Cluster-7; (N = 80) (Mdn = 0.38)	0.375	0.200994	0.770992	#928F16	0.206787
372	54	Site: KY: Nanyuki	1	Location	83	Cluster-1; (N = 83) (Mdn = 0.27)	0.26506	0.188072	0.11118	#928F16	0.628474
373	54	Site: KY: Nanyuki	2	Location	78	Cluster-2; (N = 78) (Mdn = 0.28)	0.282051	-0.101503	0.11118	#928F16	-0.912958
374	54	Site: KY: Nanyuki	3	Location	108	Cluster-3; (N = 108) (Mdn = 0.29)	0.287037	0.262635	0.11118	#928F16	0.70258
375	54	Site: KY: Nanyuki	4	Location	127	Cluster-4; (N = 127) (Mdn = 0.34)	0.338583	0.246822	0.11118	#928F16	0.689443
376	54	Site: KY: Nanyuki	5	Location	17	Cluster-5; (N = 17) (Mdn = 0.35)	0.352941	-0.0849354	0.11118	#928F16	0
377	54	Site: KY: Nanyuki	6	Location	22	Cluster-6; (N = 22) (Mdn = 0.36)	0.363636	-0.0719993	0.11118	#928F16	0
378	54	Site: KY: Nanyuki	7	Location	80	Cluster-7; (N = 80) (Mdn = 0.38)	0.375	0.0851963	0.11118	#928F16	0.433842
379	55	Site: KY: Makueni	1	Location	83	Cluster-1; (N = 83) (Mdn = 0.27)	0.26506	0.137953	0.114286	#928F16	0.546915
380	55	Site: KY: Makueni	2	Location	78	Cluster-2; (N = 78) (Mdn = 0.28)	0.282051	-0.1045	0.114286	#928F16	-0.914372
381	55	Site: KY: Makueni	3	Location	108	Cluster-3; (N = 108) (Mdn = 0.29)	0.287037	0.338284	0.114286	#928F16	0.747474
382	55	Site: KY: Makueni	4	Location	127	Cluster-4; (N = 127) (Mdn = 0.34)	0.338583	0.392251	0.114286	#928F16	0.774378
383	55	Site: KY: Makueni	5	Location	17	Cluster-5; (N = 17) (Mdn = 0.35)	0.352941	-0.0869563	0.114286	#928F16	0
384	55	Site: KY: Makueni	6	Location	22	Cluster-6; (N = 22) (Mdn = 0.36)	0.363636	-0.0778503	0.114286	#928F16	0
385	55	Site: KY: Makueni	7	Location	80	Cluster-7; (N = 80) (Mdn = 0.38)	0.375	-0.0109768	0.114286	#928F16	0
386	56	Site: KY: Nairobi	1	Location	83	Cluster-1; (N = 83) (Mdn = 0.27)	0.26506	0.1808	0.177019	#928F16	0.505283
387	56	Site: KY: Nairobi	2	Location	78	Cluster-2; (N = 78) (Mdn = 0.28)	0.282051	0.657096	0.177019	#928F16	0.787777
388	56	Site: KY: Nairobi	3	Location	108	Cluster-3; (N = 108) (Mdn = 0.29)	0.287037	-0.0650835	0.177019	#928F16	0
389	56	Site: KY: Nairobi	4	Location	127	Cluster-4; (N = 127) (Mdn = 0.34)	0.338583	-0.0986559	0.177019	#928F16	-0.557319
390	56	Site: KY: Nairobi	5	Location	17	Cluster-5; (N = 17) (Mdn = 0.35)	0.352941	0.521832	0.177019	#928F16	0.7467
391	56	Site: KY: Nairobi	6	Location	22	Cluster-6; (N = 22) (Mdn = 0.36)	0.363636	-0.133417	0.177019	#928F16	-0.753687
392	56	Site: KY: Nairobi	7	Location	80	Cluster-7; (N = 80) (Mdn = 0.38)	0.375	0.445903	0.177019	#928F16	0.715825
393	57	Tertiary/secondary vs primary care	1	Location	83	Cluster-1; (N = 83) (Mdn = 0.27)	0.26506	0.475478	0.50559	#928F16	0.484653
394	57	Tertiary/secondary vs primary care	2	Location	78	Cluster-2; (N = 78) (Mdn = 0.28)	0.282051	-0.350775	0.50559	#928F16	-0.693793
395	57	Tertiary/secondary vs primary care	3	Location	108	Cluster-3; (N = 108) (Mdn = 0.29)	0.287037	0.483929	0.50559	#928F16	0.489055
396	57	Tertiary/secondary vs primary care	4	Location	127	Cluster-4; (N = 127) (Mdn = 0.34)	0.338583	0.471283	0.50559	#928F16	0.48244
397	57	Tertiary/secondary vs primary care	5	Location	17	Cluster-5; (N = 17) (Mdn = 0.35)	0.352941	-0.353533	0.50559	#928F16	-0.699249
398	57	Tertiary/secondary vs primary care	6	Location	22	Cluster-6; (N = 22) (Mdn = 0.36)	0.363636	-0.414651	0.50559	#928F16	-0.820132
399	57	Tertiary/secondary vs primary care	7	Location	80	Cluster-7; (N = 80) (Mdn = 0.38)	0.375	0.475394	0.50559	#928F16	0.484609
400	58	Site: UG: Nakasongola	1	Location	83	Cluster-1; (N = 83) (Mdn = 0.27)	0.26506	-0.0393767	0.0496894	#928F16	-0.792457
401	58	Site: UG: Nakasongola	2	Location	78	Cluster-2; (N = 78) (Mdn = 0.28)	0.282051	-0.0205806	0.0496894	#928F16	0
402	58	Site: UG: Nakasongola	3	Location	108	Cluster-3; (N = 108) (Mdn = 0.29)	0.287037	-0.0434474	0.0496894	#928F16	-0.874379
403	58	Site: UG: Nakasongola	4	Location	127	Cluster-4; (N = 127) (Mdn = 0.34)	0.338583	-0.044031	0.0496894	#928F16	-0.886123
404	58	Site: UG: Nakasongola	5	Location	17	Cluster-5; (N = 17) (Mdn = 0.35)	0.352941	-0.0206135	0.0496894	#928F16	0
405	58	Site: UG: Nakasongola	6	Location	22	Cluster-6; (N = 22) (Mdn = 0.36)	0.363636	-0.0181933	0.0496894	#928F16	0
406	58	Site: UG: Nakasongola	7	Location	80	Cluster-7; (N = 80) (Mdn = 0.38)	0.375	-0.040543	0.0496894	#928F16	-0.815927
407	59	International travel (yes vs no)	1	Location	83	Cluster-1; (N = 83) (Mdn = 0.27)	0.26506	-0.158903	0.173913	#928F16	-0.91369
408	59	International travel (yes vs no)	2	Location	78	Cluster-2; (N = 78) (Mdn = 0.28)	0.282051	0.46027	0.173913	#928F16	0.725769
409	59	International travel (yes vs no)	3	Location	108	Cluster-3; (N = 108) (Mdn = 0.29)	0.287037	-0.155081	0.173913	#928F16	-0.891717
410	59	International travel (yes vs no)	4	Location	127	Cluster-4; (N = 127) (Mdn = 0.34)	0.338583	-0.156924	0.173913	#928F16	-0.902312
411	59	International travel (yes vs no)	5	Location	17	Cluster-5; (N = 17) (Mdn = 0.35)	0.352941	0.539945	0.173913	#928F16	0.756376
412	59	International travel (yes vs no)	6	Location	22	Cluster-6; (N = 22) (Mdn = 0.36)	0.363636	-0.124693	0.173913	#928F16	0
413	59	International travel (yes vs no)	7	Location	80	Cluster-7; (N = 80) (Mdn = 0.38)	0.375	-0.118077	0.173913	#928F16	-0.67894
414	60	Site: TZ: Kilimanjaro	1	Location	83	Cluster-1; (N = 83) (Mdn = 0.27)	0.26506	-0.0822369	0.0981366	#928F16	-0.837984
415	60	Site: TZ: Kilimanjaro	2	Location	78	Cluster-2; (N = 78) (Mdn = 0.28)	0.282051	-0.0892199	0.0981366	#928F16	-0.909139
416	60	Site: TZ: Kilimanjaro	3	Location	108	Cluster-3; (N = 108) (Mdn = 0.29)	0.287037	-0.0902144	0.0981366	#928F16	-0.919273
417	60	Site: TZ: Kilimanjaro	4	Location	127	Cluster-4; (N = 127) (Mdn = 0.34)	0.338583	-0.092606	0.0981366	#928F16	-0.943644
418	60	Site: TZ: Kilimanjaro	5	Location	17	Cluster-5; (N = 17) (Mdn = 0.35)	0.352941	-0.071833	0.0981366	#928F16	0
419	60	Site: TZ: Kilimanjaro	6	Location	22	Cluster-6; (N = 22) (Mdn = 0.36)	0.363636	-0.0717058	0.0981366	#928F16	0
420	60	Site: TZ: Kilimanjaro	7	Location	80	Cluster-7; (N = 80) (Mdn = 0.38)	0.375	-0.0892483	0.0981366	#928F16	-0.909429
421	61	Site: TZ: Mbeya	1	Location	83	Cluster-1; (N = 83) (Mdn = 0.27)	0.26506	-0.068771	0.0795031	#928F16	-0.86501
422	61	Site: TZ: Mbeya	2	Location	78	Cluster-2; (N = 78) (Mdn = 0.28)	0.282051	-0.0706202	0.0795031	#928F16	-0.88827
423	61	Site: TZ: Mbeya	3	Location	108	Cluster-3; (N = 108) (Mdn = 0.29)	0.287037	-0.0729193	0.0795031	#928F16	-0.917188
424	61	Site: TZ: Mbeya	4	Location	127	Cluster-4; (N = 127) (Mdn = 0.34)	0.338583	-0.0703837	0.0795031	#928F16	-0.885295
425	61	Site: TZ: Mbeya	5	Location	17	Cluster-5; (N = 17) (Mdn = 0.35)	0.352941	-0.0535641	0.0795031	#928F16	0
426	61	Site: TZ: Mbeya	6	Location	22	Cluster-6; (N = 22) (Mdn = 0.36)	0.363636	-0.0494325	0.0795031	#928F16	0
427	61	Site: TZ: Mbeya	7	Location	80	Cluster-7; (N = 80) (Mdn = 0.38)	0.375	-0.0702001	0.0795031	#928F16	-0.882986
428	62	Site: UG: Mbarara	1	Location	83	Cluster-1; (N = 83) (Mdn = 0.27)	0.26506	-0.0904366	0.100621	#928F16	-0.898784
429	62	Site: UG: Mbarara	2	Location	78	Cluster-2; (N = 78) (Mdn = 0.28)	0.282051	-0.0916414	0.100621	#928F16	-0.910757
430	62	Site: UG: Mbarara	3	Location	108	Cluster-3; (N = 108) (Mdn = 0.29)	0.287037	-0.0929515	0.100621	#928F16	-0.923777
431	62	Site: UG: Mbarara	4	Location	127	Cluster-4; (N = 127) (Mdn = 0.34)	0.338583	-0.0950439	0.100621	#928F16	-0.944572
432	62	Site: UG: Mbarara	5	Location	17	Cluster-5; (N = 17) (Mdn = 0.35)	0.352941	-0.073771	0.100621	#928F16	0
433	62	Site: UG: Mbarara	6	Location	22	Cluster-6; (N = 22) (Mdn = 0.36)	0.363636	-0.0575348	0.100621	#928F16	0
434	62	Site: UG: Mbarara	7	Location	80	Cluster-7; (N = 80) (Mdn = 0.38)	0.375	-0.091063	0.100621	#928F16	-0.905009
435	63	Site: UG: Nakapiripirit	1	Location	83	Cluster-1; (N = 83) (Mdn = 0.27)	0.26506	-0.0782275	0.0863354	#928F16	-0.906088
436	63	Site: UG: Nakapiripirit	2	Location	78	Cluster-2; (N = 78) (Mdn = 0.28)	0.282051	-0.078395	0.0863354	#928F16	-0.908029
437	63	Site: UG: Nakapiripirit	3	Location	108	Cluster-3; (N = 108) (Mdn = 0.29)	0.287037	-0.0801954	0.0863354	#928F16	-0.928882
438	63	Site: UG: Nakapiripirit	4	Location	127	Cluster-4; (N = 127) (Mdn = 0.34)	0.338583	-0.0802515	0.0863354	#928F16	-0.929531
439	63	Site: UG: Nakapiripirit	5	Location	17	Cluster-5; (N = 17) (Mdn = 0.35)	0.352941	-0.0594859	0.0863354	#928F16	0
440	63	Site: UG: Nakapiripirit	6	Location	22	Cluster-6; (N = 22) (Mdn = 0.36)	0.363636	0.494112	0.0863354	#928F16	0.851261
441	63	Site: UG: Nakapiripirit	7	Location	80	Cluster-7; (N = 80) (Mdn = 0.38)	0.375	-0.0778695	0.0863354	#928F16	-0.901942
442	64	Site: TZ: Mwanza	1	Location	83	Cluster-1; (N = 83) (Mdn = 0.27)	0.26506	-0.172617	0.18323	#928F16	-0.942078
443	64	Site: TZ: Mwanza	2	Location	78	Cluster-2; (N = 78) (Mdn = 0.28)	0.282051	-0.125451	0.18323	#928F16	-0.684664
444	64	Site: TZ: Mwanza	3	Location	108	Cluster-3; (N = 108) (Mdn = 0.29)	0.287037	-0.175751	0.18323	#928F16	-0.959186
445	64	Site: TZ: Mwanza	4	Location	127	Cluster-4; (N = 127) (Mdn = 0.34)	0.338583	-0.172647	0.18323	#928F16	-0.942243
446	64	Site: TZ: Mwanza	5	Location	17	Cluster-5; (N = 17) (Mdn = 0.35)	0.352941	-0.150447	0.18323	#928F16	-0.821083
447	64	Site: TZ: Mwanza	6	Location	22	Cluster-6; (N = 22) (Mdn = 0.36)	0.363636	-0.0759598	0.18323	#928F16	0
448	64	Site: TZ: Mwanza	7	Location	80	Cluster-7; (N = 80) (Mdn = 0.38)	0.375	-0.173341	0.18323	#928F16	-0.94603

## Sheet: Figure S3 
Site	Low	High
Uganda:Mbarara	0.31521	0.680775
Uganda: Nakasongola	0.313096	0.666143
Uganda: Nakapiripirit	0.311028	0.642204
Tanzania: Mwanza	0.315971	0.631008
Tanzania: Mbeya	0.314712	0.680775
Tanzania: Kilimanjaro	0.314762	0.604706
Kenya: Nanyuki	0.311266	0.638902
Kenya: Nairobi	0.318338	0.622095
Kenya: Makueni	0.309839	0.647075
All sites	0.309242	0.642377

## Sheet: Figure S4
Site	Not	Deprived
All sites	0.567792	0.622926
Kenya: Makueni	0.528261	0.622602
Kenya: Nairobi	0.391002	0.618978
Kenya: Nanyuki	0.311	0.624123
Tanzania: Kilimanjaro	0.582516	0.633018
Tanzania: Mbeya	0.586581	0.642534
Tanzania: Mwanza	0.586012	0.642277
Uganda:Mbarara	0.549893	0.57277
Uganda: Nakapiripirit	0.549665	0.405881
Uganda: Nakasongola	0.549406	0.585209

## Sheet: Fig S5
	order_t	new_labels	cluster	clust_group	cluster_size	cluster_lab	med_cluster	med_diff	Freq	colour	fill
1	1	Has secondary educ or higher	15	Sociodemographics	106	Cluster-15; (N = 106) (Mdn = 0.58)	0.575472	-0.313986	0.514244	#BE12B2	-0.610579
2	1	Has secondary educ or higher	16	Sociodemographics	49	Cluster-16; (N = 49) (Mdn = 0.59)	0.591837	0.0162918	0.514244	#BE12B2	0
3	1	Has secondary educ or higher	17	Sociodemographics	77	Cluster-17; (N = 77) (Mdn = 0.61)	0.61039	-0.170248	0.514244	#BE12B2	-0.331065
4	1	Has secondary educ or higher	18	Sociodemographics	31	Cluster-18; (N = 31) (Mdn = 0.61)	0.612903	0.00969528	0.514244	#BE12B2	0
5	1	Has secondary educ or higher	19	Sociodemographics	33	Cluster-19; (N = 33) (Mdn = 0.64)	0.636364	0.0477045	0.514244	#BE12B2	0
6	1	Has secondary educ or higher	20	Sociodemographics	19	Cluster-20; (N = 19) (Mdn = 0.74)	0.736842	-0.183812	0.514244	#BE12B2	0
7	1	Has secondary educ or higher	21	Sociodemographics	36	Cluster-21; (N = 36) (Mdn = 0.75)	0.75	-0.37523	0.514244	#BE12B2	-0.729673
8	1	Has secondary educ or higher	22	Sociodemographics	48	Cluster-22; (N = 48) (Mdn = 0.77)	0.770833	-0.169798	0.514244	#BE12B2	-0.330191
9	2	Age: 25-44 years	15	Sociodemographics	106	Cluster-15; (N = 106) (Mdn = 0.58)	0.575472	-0.0644299	0.530448	#BE12B2	0
10	2	Age: 25-44 years	16	Sociodemographics	49	Cluster-16; (N = 49) (Mdn = 0.59)	0.591837	0.0806235	0.530448	#BE12B2	0
11	2	Age: 25-44 years	17	Sociodemographics	77	Cluster-17; (N = 77) (Mdn = 0.61)	0.61039	-0.0632389	0.530448	#BE12B2	0
12	2	Age: 25-44 years	18	Sociodemographics	31	Cluster-18; (N = 31) (Mdn = 0.61)	0.612903	-0.161914	0.530448	#BE12B2	0
13	2	Age: 25-44 years	19	Sociodemographics	33	Cluster-19; (N = 33) (Mdn = 0.64)	0.636364	-0.0925602	0.530448	#BE12B2	0
14	2	Age: 25-44 years	20	Sociodemographics	19	Cluster-20; (N = 19) (Mdn = 0.74)	0.736842	-0.119976	0.530448	#BE12B2	0
15	2	Age: 25-44 years	21	Sociodemographics	36	Cluster-21; (N = 36) (Mdn = 0.75)	0.75	-0.350526	0.530448	#BE12B2	-0.660812
16	2	Age: 25-44 years	22	Sociodemographics	48	Cluster-22; (N = 48) (Mdn = 0.77)	0.770833	0.0658929	0.530448	#BE12B2	0
17	3	Age: <25 years	15	Sociodemographics	106	Cluster-15; (N = 106) (Mdn = 0.58)	0.575472	-0.0644326	0.292003	#BE12B2	0
18	3	Age: <25 years	16	Sociodemographics	49	Cluster-16; (N = 49) (Mdn = 0.59)	0.591837	-0.136923	0.292003	#BE12B2	0
19	3	Age: <25 years	17	Sociodemographics	77	Cluster-17; (N = 77) (Mdn = 0.61)	0.61039	0.13969	0.292003	#BE12B2	0
20	3	Age: <25 years	18	Sociodemographics	31	Cluster-18; (N = 31) (Mdn = 0.61)	0.612903	0.281478	0.292003	#BE12B2	0.490824
21	3	Age: <25 years	19	Sociodemographics	33	Cluster-19; (N = 33) (Mdn = 0.64)	0.636364	-0.0315751	0.292003	#BE12B2	0
22	3	Age: <25 years	20	Sociodemographics	19	Cluster-20; (N = 19) (Mdn = 0.74)	0.736842	-0.023748	0.292003	#BE12B2	0
23	3	Age: <25 years	21	Sociodemographics	36	Cluster-21; (N = 36) (Mdn = 0.75)	0.75	-0.19744	0.292003	#BE12B2	-0.676157
24	3	Age: <25 years	22	Sociodemographics	48	Cluster-22; (N = 48) (Mdn = 0.77)	0.770833	-0.00216378	0.292003	#BE12B2	0
25	4	Age: 45+ years	15	Sociodemographics	106	Cluster-15; (N = 106) (Mdn = 0.58)	0.575472	0.125345	0.17755	#BE12B2	0.413823
26	4	Age: 45+ years	16	Sociodemographics	49	Cluster-16; (N = 49) (Mdn = 0.59)	0.591837	0.0475176	0.17755	#BE12B2	0
27	4	Age: 45+ years	17	Sociodemographics	77	Cluster-17; (N = 77) (Mdn = 0.61)	0.61039	-0.0817726	0.17755	#BE12B2	0
28	4	Age: 45+ years	18	Sociodemographics	31	Cluster-18; (N = 31) (Mdn = 0.61)	0.612903	-0.1284	0.17755	#BE12B2	-0.723178
29	4	Age: 45+ years	19	Sociodemographics	33	Cluster-19; (N = 33) (Mdn = 0.64)	0.636364	0.10264	0.17755	#BE12B2	0
30	4	Age: 45+ years	20	Sociodemographics	19	Cluster-20; (N = 19) (Mdn = 0.74)	0.736842	0.107103	0.17755	#BE12B2	0
31	4	Age: 45+ years	21	Sociodemographics	36	Cluster-21; (N = 36) (Mdn = 0.75)	0.75	0.539105	0.17755	#BE12B2	0.752252
32	4	Age: 45+ years	22	Sociodemographics	48	Cluster-22; (N = 48) (Mdn = 0.77)	0.770833	-0.078732	0.17755	#BE12B2	0
33	5	Patient works	15	Sociodemographics	106	Cluster-15; (N = 106) (Mdn = 0.58)	0.575472	0.319681	0.590308	#BE12B2	0.351302
34	5	Patient works	16	Sociodemographics	49	Cluster-16; (N = 49) (Mdn = 0.59)	0.591837	0.0709876	0.590308	#BE12B2	0
35	5	Patient works	17	Sociodemographics	77	Cluster-17; (N = 77) (Mdn = 0.61)	0.61039	0.0769433	0.590308	#BE12B2	0
36	5	Patient works	18	Sociodemographics	31	Cluster-18; (N = 31) (Mdn = 0.61)	0.612903	-0.0397589	0.590308	#BE12B2	0
37	5	Patient works	19	Sociodemographics	33	Cluster-19; (N = 33) (Mdn = 0.64)	0.636364	0.107066	0.590308	#BE12B2	0
38	5	Patient works	20	Sociodemographics	19	Cluster-20; (N = 19) (Mdn = 0.74)	0.736842	-0.429872	0.590308	#BE12B2	-0.728217
39	5	Patient works	21	Sociodemographics	36	Cluster-21; (N = 36) (Mdn = 0.75)	0.75	0.102161	0.590308	#BE12B2	0
40	5	Patient works	22	Sociodemographics	48	Cluster-22; (N = 48) (Mdn = 0.77)	0.770833	0.235408	0.590308	#BE12B2	0.285096
41	6	Currently pregnant	15	Fertility	106	Cluster-15; (N = 106) (Mdn = 0.58)	0.575472	-0.140352	0.268914	#1E88E5	-0.521921
42	6	Currently pregnant	16	Fertility	49	Cluster-16; (N = 49) (Mdn = 0.59)	0.591837	-0.068435	0.268914	#1E88E5	0
43	6	Currently pregnant	17	Fertility	77	Cluster-17; (N = 77) (Mdn = 0.61)	0.61039	0.061381	0.268914	#1E88E5	0
44	6	Currently pregnant	18	Fertility	31	Cluster-18; (N = 31) (Mdn = 0.61)	0.612903	0.0765997	0.268914	#1E88E5	0
45	6	Currently pregnant	19	Fertility	33	Cluster-19; (N = 33) (Mdn = 0.64)	0.636364	-0.0917331	0.268914	#1E88E5	0
46	6	Currently pregnant	20	Fertility	19	Cluster-20; (N = 19) (Mdn = 0.74)	0.736842	-0.218847	0.268914	#1E88E5	-0.813816
47	6	Currently pregnant	21	Fertility	36	Cluster-21; (N = 36) (Mdn = 0.75)	0.75	-0.177573	0.268914	#1E88E5	-0.660333
48	6	Currently pregnant	22	Fertility	48	Cluster-22; (N = 48) (Mdn = 0.77)	0.770833	-0.114776	0.268914	#1E88E5	0
49	7	No of children: 0	15	Fertility	106	Cluster-15; (N = 106) (Mdn = 0.58)	0.575472	-0.170826	0.239291	#1E88E5	-0.713884
50	7	No of children: 0	16	Fertility	49	Cluster-16; (N = 49) (Mdn = 0.59)	0.591837	-0.0703608	0.239291	#1E88E5	0
51	7	No of children: 0	17	Fertility	77	Cluster-17; (N = 77) (Mdn = 0.61)	0.61039	0.0923942	0.239291	#1E88E5	0
52	7	No of children: 0	18	Fertility	31	Cluster-18; (N = 31) (Mdn = 0.61)	0.612903	-0.0427369	0.239291	#1E88E5	0
53	7	No of children: 0	19	Fertility	33	Cluster-19; (N = 33) (Mdn = 0.64)	0.636364	-0.0548231	0.239291	#1E88E5	0
54	7	No of children: 0	20	Fertility	19	Cluster-20; (N = 19) (Mdn = 0.74)	0.736842	0.0261601	0.239291	#1E88E5	0
55	7	No of children: 0	21	Fertility	36	Cluster-21; (N = 36) (Mdn = 0.75)	0.75	-0.180548	0.239291	#1E88E5	-0.754511
56	7	No of children: 0	22	Fertility	48	Cluster-22; (N = 48) (Mdn = 0.77)	0.770833	-0.0626975	0.239291	#1E88E5	0
57	8	No of children: 1	15	Fertility	106	Cluster-15; (N = 106) (Mdn = 0.58)	0.575472	-0.0826145	0.211965	#1E88E5	-0.389756
58	8	No of children: 1	16	Fertility	49	Cluster-16; (N = 49) (Mdn = 0.59)	0.591837	-0.0416037	0.211965	#1E88E5	0
59	8	No of children: 1	17	Fertility	77	Cluster-17; (N = 77) (Mdn = 0.61)	0.61039	0.00232835	0.211965	#1E88E5	0
60	8	No of children: 1	18	Fertility	31	Cluster-18; (N = 31) (Mdn = 0.61)	0.612903	0.0566306	0.211965	#1E88E5	0
61	8	No of children: 1	19	Fertility	33	Cluster-19; (N = 33) (Mdn = 0.64)	0.636364	-0.0718637	0.211965	#1E88E5	0
62	8	No of children: 1	20	Fertility	19	Cluster-20; (N = 19) (Mdn = 0.74)	0.736842	-0.123033	0.211965	#1E88E5	0
63	8	No of children: 1	21	Fertility	36	Cluster-21; (N = 36) (Mdn = 0.75)	0.75	-0.15173	0.211965	#1E88E5	-0.715826
64	8	No of children: 1	22	Fertility	48	Cluster-22; (N = 48) (Mdn = 0.77)	0.770833	-0.0293182	0.211965	#1E88E5	0
65	9	No of children: 3	15	Fertility	106	Cluster-15; (N = 106) (Mdn = 0.58)	0.575472	-0.0261751	0.124815	#1E88E5	0
66	9	No of children: 3	16	Fertility	49	Cluster-16; (N = 49) (Mdn = 0.59)	0.591837	0.0284086	0.124815	#1E88E5	0
67	9	No of children: 3	17	Fertility	77	Cluster-17; (N = 77) (Mdn = 0.61)	0.61039	-0.0223747	0.124815	#1E88E5	0
68	9	No of children: 3	18	Fertility	31	Cluster-18; (N = 31) (Mdn = 0.61)	0.612903	0.0243709	0.124815	#1E88E5	0
69	9	No of children: 3	19	Fertility	33	Cluster-19; (N = 33) (Mdn = 0.64)	0.636364	0.00578563	0.124815	#1E88E5	0
70	9	No of children: 3	20	Fertility	19	Cluster-20; (N = 19) (Mdn = 0.74)	0.736842	0.0543971	0.124815	#1E88E5	0
71	9	No of children: 3	21	Fertility	36	Cluster-21; (N = 36) (Mdn = 0.75)	0.75	-0.0933827	0.124815	#1E88E5	-0.748167
72	9	No of children: 3	22	Fertility	48	Cluster-22; (N = 48) (Mdn = 0.77)	0.770833	0.0431438	0.124815	#1E88E5	0
73	10	No of children: 2	15	Fertility	106	Cluster-15; (N = 106) (Mdn = 0.58)	0.575472	-0.0458519	0.192024	#1E88E5	0
74	10	No of children: 2	16	Fertility	49	Cluster-16; (N = 49) (Mdn = 0.59)	0.591837	0.0749663	0.192024	#1E88E5	0
75	10	No of children: 2	17	Fertility	77	Cluster-17; (N = 77) (Mdn = 0.61)	0.61039	-0.00780502	0.192024	#1E88E5	0
76	10	No of children: 2	18	Fertility	31	Cluster-18; (N = 31) (Mdn = 0.61)	0.612903	-0.0770792	0.192024	#1E88E5	0
77	10	No of children: 2	19	Fertility	33	Cluster-19; (N = 33) (Mdn = 0.64)	0.636364	-0.0278104	0.192024	#1E88E5	0
78	10	No of children: 2	20	Fertility	19	Cluster-20; (N = 19) (Mdn = 0.74)	0.736842	-0.10596	0.192024	#1E88E5	0
79	10	No of children: 2	21	Fertility	36	Cluster-21; (N = 36) (Mdn = 0.75)	0.75	-0.0490759	0.192024	#1E88E5	0
80	10	No of children: 2	22	Fertility	48	Cluster-22; (N = 48) (Mdn = 0.77)	0.770833	-0.00494241	0.192024	#1E88E5	0
81	11	No of children: 4	15	Fertility	106	Cluster-15; (N = 106) (Mdn = 0.58)	0.575472	0.317866	0.231905	#1E88E5	0.578178
82	11	No of children: 4	16	Fertility	49	Cluster-16; (N = 49) (Mdn = 0.59)	0.591837	-0.0565221	0.231905	#1E88E5	0
83	11	No of children: 4	17	Fertility	77	Cluster-17; (N = 77) (Mdn = 0.61)	0.61039	-0.0937091	0.231905	#1E88E5	0
84	11	No of children: 4	18	Fertility	31	Cluster-18; (N = 31) (Mdn = 0.61)	0.612903	-0.044297	0.231905	#1E88E5	0
85	11	No of children: 4	19	Fertility	33	Cluster-19; (N = 33) (Mdn = 0.64)	0.636364	0.0381632	0.231905	#1E88E5	0
86	11	No of children: 4	20	Fertility	19	Cluster-20; (N = 19) (Mdn = 0.74)	0.736842	0.085927	0.231905	#1E88E5	0
87	11	No of children: 4	21	Fertility	36	Cluster-21; (N = 36) (Mdn = 0.75)	0.75	0.453781	0.231905	#1E88E5	0.661791
88	11	No of children: 4	22	Fertility	48	Cluster-22; (N = 48) (Mdn = 0.77)	0.770833	-0.042767	0.231905	#1E88E5	0
89	12	HH head has secondary+ education	15	HH socioeconomics	106	Cluster-15; (N = 106) (Mdn = 0.58)	0.575472	-0.374603	0.589804	#1E88E5	-0.635131
90	12	HH head has secondary+ education	16	HH socioeconomics	49	Cluster-16; (N = 49) (Mdn = 0.59)	0.591837	0.111498	0.589804	#1E88E5	0
91	12	HH head has secondary+ education	17	HH socioeconomics	77	Cluster-17; (N = 77) (Mdn = 0.61)	0.61039	-0.163878	0.589804	#1E88E5	-0.277852
92	12	HH head has secondary+ education	18	HH socioeconomics	31	Cluster-18; (N = 31) (Mdn = 0.61)	0.612903	0.0379366	0.589804	#1E88E5	0
93	12	HH head has secondary+ education	19	HH socioeconomics	33	Cluster-19; (N = 33) (Mdn = 0.64)	0.636364	-0.143872	0.589804	#1E88E5	0
94	12	HH head has secondary+ education	20	HH socioeconomics	19	Cluster-20; (N = 19) (Mdn = 0.74)	0.736842	-0.135571	0.589804	#1E88E5	0
95	12	HH head has secondary+ education	21	HH socioeconomics	36	Cluster-21; (N = 36) (Mdn = 0.75)	0.75	-0.4219	0.589804	#1E88E5	-0.715322
96	12	HH head has secondary+ education	22	HH socioeconomics	48	Cluster-22; (N = 48) (Mdn = 0.77)	0.770833	-0.158378	0.589804	#1E88E5	0
97	13	HH has electricity	15	HH socioeconomics	106	Cluster-15; (N = 106) (Mdn = 0.58)	0.575472	-0.200725	0.828298	#1E88E5	-0.242334
98	13	HH has electricity	16	HH socioeconomics	49	Cluster-16; (N = 49) (Mdn = 0.59)	0.591837	0.108711	0.828298	#1E88E5	0
99	13	HH has electricity	17	HH socioeconomics	77	Cluster-17; (N = 77) (Mdn = 0.61)	0.61039	-0.00742749	0.828298	#1E88E5	0
100	13	HH has electricity	18	HH socioeconomics	31	Cluster-18; (N = 31) (Mdn = 0.61)	0.612903	-0.14078	0.828298	#1E88E5	0
101	13	HH has electricity	19	HH socioeconomics	33	Cluster-19; (N = 33) (Mdn = 0.64)	0.636364	0.0984785	0.828298	#1E88E5	0
102	13	HH has electricity	20	HH socioeconomics	19	Cluster-20; (N = 19) (Mdn = 0.74)	0.736842	-0.0876373	0.828298	#1E88E5	0
103	13	HH has electricity	21	HH socioeconomics	36	Cluster-21; (N = 36) (Mdn = 0.75)	0.75	-0.262782	0.828298	#1E88E5	-0.317255
104	13	HH has electricity	22	HH socioeconomics	48	Cluster-22; (N = 48) (Mdn = 0.77)	0.770833	-0.0957552	0.828298	#1E88E5	0
105	14	HH has a TV	15	HH socioeconomics	106	Cluster-15; (N = 106) (Mdn = 0.58)	0.575472	-0.419851	0.535427	#1E88E5	-0.784142
106	14	HH has a TV	16	HH socioeconomics	49	Cluster-16; (N = 49) (Mdn = 0.59)	0.591837	0.372473	0.535427	#1E88E5	0.410258
107	14	HH has a TV	17	HH socioeconomics	77	Cluster-17; (N = 77) (Mdn = 0.61)	0.61039	0.0268187	0.535427	#1E88E5	0
108	14	HH has a TV	18	HH socioeconomics	31	Cluster-18; (N = 31) (Mdn = 0.61)	0.612903	-0.340656	0.535427	#1E88E5	-0.636232
109	14	HH has a TV	19	HH socioeconomics	33	Cluster-19; (N = 33) (Mdn = 0.64)	0.636364	0.138336	0.535427	#1E88E5	0
110	14	HH has a TV	20	HH socioeconomics	19	Cluster-20; (N = 19) (Mdn = 0.74)	0.736842	-0.0539375	0.535427	#1E88E5	0
111	14	HH has a TV	21	HH socioeconomics	36	Cluster-21; (N = 36) (Mdn = 0.75)	0.75	-0.42339	0.535427	#1E88E5	-0.790751
112	14	HH has a TV	22	HH socioeconomics	48	Cluster-22; (N = 48) (Mdn = 0.77)	0.770833	-0.180274	0.535427	#1E88E5	-0.336692
113	15	Temporary or mud walls vs cement, brick or metal	15	HH socioeconomics	106	Cluster-15; (N = 106) (Mdn = 0.58)	0.575472	0.426096	0.19065	#1E88E5	0.690878
114	15	Temporary or mud walls vs cement, brick or metal	16	HH socioeconomics	49	Cluster-16; (N = 49) (Mdn = 0.59)	0.591837	-0.160956	0.19065	#1E88E5	-0.844248
115	15	Temporary or mud walls vs cement, brick or metal	17	HH socioeconomics	77	Cluster-17; (N = 77) (Mdn = 0.61)	0.61039	-0.0859993	0.19065	#1E88E5	0
116	15	Temporary or mud walls vs cement, brick or metal	18	HH socioeconomics	31	Cluster-18; (N = 31) (Mdn = 0.61)	0.612903	0.0437456	0.19065	#1E88E5	0
117	15	Temporary or mud walls vs cement, brick or metal	19	HH socioeconomics	33	Cluster-19; (N = 33) (Mdn = 0.64)	0.636364	-0.0515548	0.19065	#1E88E5	0
118	15	Temporary or mud walls vs cement, brick or metal	20	HH socioeconomics	19	Cluster-20; (N = 19) (Mdn = 0.74)	0.736842	0.141752	0.19065	#1E88E5	0
119	15	Temporary or mud walls vs cement, brick or metal	21	HH socioeconomics	36	Cluster-21; (N = 36) (Mdn = 0.75)	0.75	0.112108	0.19065	#1E88E5	0
120	15	Temporary or mud walls vs cement, brick or metal	22	HH socioeconomics	48	Cluster-22; (N = 48) (Mdn = 0.77)	0.770833	-0.0714362	0.19065	#1E88E5	0
121	16	HH has a smartphone	15	HH socioeconomics	106	Cluster-15; (N = 106) (Mdn = 0.58)	0.575472	-0.0856255	0.14317	#1E88E5	-0.598068
122	16	HH has a smartphone	16	HH socioeconomics	49	Cluster-16; (N = 49) (Mdn = 0.59)	0.591837	0.364488	0.14317	#1E88E5	0.717979
123	16	HH has a smartphone	17	HH socioeconomics	77	Cluster-17; (N = 77) (Mdn = 0.61)	0.61039	0.0252433	0.14317	#1E88E5	0
124	16	HH has a smartphone	18	HH socioeconomics	31	Cluster-18; (N = 31) (Mdn = 0.61)	0.612903	0.153344	0.14317	#1E88E5	0
125	16	HH has a smartphone	19	HH socioeconomics	33	Cluster-19; (N = 33) (Mdn = 0.64)	0.636364	0.0958727	0.14317	#1E88E5	0
126	16	HH has a smartphone	20	HH socioeconomics	19	Cluster-20; (N = 19) (Mdn = 0.74)	0.736842	0.105526	0.14317	#1E88E5	0
127	16	HH has a smartphone	21	HH socioeconomics	36	Cluster-21; (N = 36) (Mdn = 0.75)	0.75	-0.0881433	0.14317	#1E88E5	0
128	16	HH has a smartphone	22	HH socioeconomics	48	Cluster-22; (N = 48) (Mdn = 0.77)	0.770833	0.0464513	0.14317	#1E88E5	0
129	17	HH has a fridge	15	HH socioeconomics	106	Cluster-15; (N = 106) (Mdn = 0.58)	0.575472	-0.125781	0.152666	#1E88E5	-0.823898
130	17	HH has a fridge	16	HH socioeconomics	49	Cluster-16; (N = 49) (Mdn = 0.59)	0.591837	0.37845	0.152666	#1E88E5	0.712556
131	17	HH has a fridge	17	HH socioeconomics	77	Cluster-17; (N = 77) (Mdn = 0.61)	0.61039	-0.0413932	0.152666	#1E88E5	0
132	17	HH has a fridge	18	HH socioeconomics	31	Cluster-18; (N = 31) (Mdn = 0.61)	0.612903	-0.120557	0.152666	#1E88E5	0
133	17	HH has a fridge	19	HH socioeconomics	33	Cluster-19; (N = 33) (Mdn = 0.64)	0.636364	-0.0209463	0.152666	#1E88E5	0
134	17	HH has a fridge	20	HH socioeconomics	19	Cluster-20; (N = 19) (Mdn = 0.74)	0.736842	0.061293	0.152666	#1E88E5	0
135	17	HH has a fridge	21	HH socioeconomics	36	Cluster-21; (N = 36) (Mdn = 0.75)	0.75	-0.109361	0.152666	#1E88E5	0
136	17	HH has a fridge	22	HH socioeconomics	48	Cluster-22; (N = 48) (Mdn = 0.77)	0.770833	-0.0827294	0.152666	#1E88E5	0
137	18	HH owns land	15	HH socioeconomics	106	Cluster-15; (N = 106) (Mdn = 0.58)	0.575472	0.36226	0.461538	#1E88E5	0.439743
138	18	HH owns land	16	HH socioeconomics	49	Cluster-16; (N = 49) (Mdn = 0.59)	0.591837	-0.0470875	0.461538	#1E88E5	0
139	18	HH owns land	17	HH socioeconomics	77	Cluster-17; (N = 77) (Mdn = 0.61)	0.61039	-0.276636	0.461538	#1E88E5	-0.599378
140	18	HH owns land	18	HH socioeconomics	31	Cluster-18; (N = 31) (Mdn = 0.61)	0.612903	0.0364043	0.461538	#1E88E5	0
141	18	HH owns land	19	HH socioeconomics	33	Cluster-19; (N = 33) (Mdn = 0.64)	0.636364	0.315654	0.461538	#1E88E5	0.406147
142	18	HH owns land	20	HH socioeconomics	19	Cluster-20; (N = 19) (Mdn = 0.74)	0.736842	-0.212398	0.461538	#1E88E5	0
143	18	HH owns land	21	HH socioeconomics	36	Cluster-21; (N = 36) (Mdn = 0.75)	0.75	0.247416	0.461538	#1E88E5	0.348988
144	18	HH owns land	22	HH socioeconomics	48	Cluster-22; (N = 48) (Mdn = 0.77)	0.770833	-0.0864052	0.461538	#1E88E5	0
145	19	HH owns house	15	HH socioeconomics	106	Cluster-15; (N = 106) (Mdn = 0.58)	0.575472	0.293308	0.509503	#1E88E5	0.365351
146	19	HH owns house	16	HH socioeconomics	49	Cluster-16; (N = 49) (Mdn = 0.59)	0.591837	0.174172	0.509503	#1E88E5	0.254758
147	19	HH owns house	17	HH socioeconomics	77	Cluster-17; (N = 77) (Mdn = 0.61)	0.61039	-0.146397	0.509503	#1E88E5	-0.287333
148	19	HH owns house	18	HH socioeconomics	31	Cluster-18; (N = 31) (Mdn = 0.61)	0.612903	-0.100611	0.509503	#1E88E5	0
149	19	HH owns house	19	HH socioeconomics	33	Cluster-19; (N = 33) (Mdn = 0.64)	0.636364	0.229109	0.509503	#1E88E5	0.310189
150	19	HH owns house	20	HH socioeconomics	19	Cluster-20; (N = 19) (Mdn = 0.74)	0.736842	0.299168	0.509503	#1E88E5	0.36995
151	19	HH owns house	21	HH socioeconomics	36	Cluster-21; (N = 36) (Mdn = 0.75)	0.75	0.378612	0.509503	#1E88E5	0.42631
152	19	HH owns house	22	HH socioeconomics	48	Cluster-22; (N = 48) (Mdn = 0.77)	0.770833	-0.330763	0.509503	#1E88E5	-0.649188
153	20	Uses soap when handwashing	15	WASH	106	Cluster-15; (N = 106) (Mdn = 0.58)	0.575472	-0.166346	0.832589	#2903F6	-0.199794
154	20	Uses soap when handwashing	16	WASH	49	Cluster-16; (N = 49) (Mdn = 0.59)	0.591837	-0.0517012	0.832589	#2903F6	0
155	20	Uses soap when handwashing	17	WASH	77	Cluster-17; (N = 77) (Mdn = 0.61)	0.61039	-0.24726	0.832589	#2903F6	-0.296977
156	20	Uses soap when handwashing	18	WASH	31	Cluster-18; (N = 31) (Mdn = 0.61)	0.612903	-0.116637	0.832589	#2903F6	0
157	20	Uses soap when handwashing	19	WASH	33	Cluster-19; (N = 33) (Mdn = 0.64)	0.636364	-0.124149	0.832589	#2903F6	0
158	20	Uses soap when handwashing	20	WASH	19	Cluster-20; (N = 19) (Mdn = 0.74)	0.736842	-0.648357	0.832589	#2903F6	-0.778724
159	20	Uses soap when handwashing	21	WASH	36	Cluster-21; (N = 36) (Mdn = 0.75)	0.75	-0.338685	0.832589	#2903F6	-0.406786
160	20	Uses soap when handwashing	22	WASH	48	Cluster-22; (N = 48) (Mdn = 0.77)	0.770833	-0.127715	0.832589	#2903F6	0
161	21	Toilet: No facility	15	WASH	106	Cluster-15; (N = 106) (Mdn = 0.58)	0.575472	-0.0512796	0.0629115	#2903F6	-0.815108
162	21	Toilet: No facility	16	WASH	49	Cluster-16; (N = 49) (Mdn = 0.59)	0.591837	-0.0462457	0.0629115	#2903F6	0
163	21	Toilet: No facility	17	WASH	77	Cluster-17; (N = 77) (Mdn = 0.61)	0.61039	-0.0505501	0.0629115	#2903F6	-0.803512
164	21	Toilet: No facility	18	WASH	31	Cluster-18; (N = 31) (Mdn = 0.61)	0.612903	-0.0427945	0.0629115	#2903F6	0
165	21	Toilet: No facility	19	WASH	33	Cluster-19; (N = 33) (Mdn = 0.64)	0.636364	-0.0465391	0.0629115	#2903F6	0
166	21	Toilet: No facility	20	WASH	19	Cluster-20; (N = 19) (Mdn = 0.74)	0.736842	-0.0315	0.0629115	#2903F6	0
167	21	Toilet: No facility	21	WASH	36	Cluster-21; (N = 36) (Mdn = 0.75)	0.75	0.064279	0.0629115	#2903F6	0
168	21	Toilet: No facility	22	WASH	48	Cluster-22; (N = 48) (Mdn = 0.77)	0.770833	-0.0421259	0.0629115	#2903F6	0
169	22	Raw sewage near HH	15	WASH	106	Cluster-15; (N = 106) (Mdn = 0.58)	0.575472	-0.175283	0.324324	#2903F6	-0.540455
170	22	Raw sewage near HH	16	WASH	49	Cluster-16; (N = 49) (Mdn = 0.59)	0.591837	0.16303	0.324324	#2903F6	0
171	22	Raw sewage near HH	17	WASH	77	Cluster-17; (N = 77) (Mdn = 0.61)	0.61039	0.0110779	0.324324	#2903F6	0
172	22	Raw sewage near HH	18	WASH	31	Cluster-18; (N = 31) (Mdn = 0.61)	0.612903	0.045345	0.324324	#2903F6	0
173	22	Raw sewage near HH	19	WASH	33	Cluster-19; (N = 33) (Mdn = 0.64)	0.636364	-0.11411	0.324324	#2903F6	0
174	22	Raw sewage near HH	20	WASH	19	Cluster-20; (N = 19) (Mdn = 0.74)	0.736842	-0.168941	0.324324	#2903F6	0
175	22	Raw sewage near HH	21	WASH	36	Cluster-21; (N = 36) (Mdn = 0.75)	0.75	0.19157	0.324324	#2903F6	0.371336
176	22	Raw sewage near HH	22	WASH	48	Cluster-22; (N = 48) (Mdn = 0.77)	0.770833	0.0493292	0.324324	#2903F6	0
177	23	Toilet: Private flush	15	WASH	106	Cluster-15; (N = 106) (Mdn = 0.58)	0.575472	-0.301755	0.313826	#2903F6	-0.961537
178	23	Toilet: Private flush	16	WASH	49	Cluster-16; (N = 49) (Mdn = 0.59)	0.591837	0.323368	0.313826	#2903F6	0.507488
179	23	Toilet: Private flush	17	WASH	77	Cluster-17; (N = 77) (Mdn = 0.61)	0.61039	0.0784081	0.313826	#2903F6	0
180	23	Toilet: Private flush	18	WASH	31	Cluster-18; (N = 31) (Mdn = 0.61)	0.612903	-0.288908	0.313826	#2903F6	-0.920598
181	23	Toilet: Private flush	19	WASH	33	Cluster-19; (N = 33) (Mdn = 0.64)	0.636364	-0.247546	0.313826	#2903F6	-0.7888
182	23	Toilet: Private flush	20	WASH	19	Cluster-20; (N = 19) (Mdn = 0.74)	0.736842	-0.255902	0.313826	#2903F6	-0.815427
183	23	Toilet: Private flush	21	WASH	36	Cluster-21; (N = 36) (Mdn = 0.75)	0.75	-0.201868	0.313826	#2903F6	-0.643248
184	23	Toilet: Private flush	22	WASH	48	Cluster-22; (N = 48) (Mdn = 0.77)	0.770833	-0.256186	0.313826	#2903F6	-0.816332
185	24	Toilet: Public flush	15	WASH	106	Cluster-15; (N = 106) (Mdn = 0.58)	0.575472	-0.255819	0.267008	#2903F6	-0.958094
186	24	Toilet: Public flush	16	WASH	49	Cluster-16; (N = 49) (Mdn = 0.59)	0.591837	0.00895229	0.267008	#2903F6	0
187	24	Toilet: Public flush	17	WASH	77	Cluster-17; (N = 77) (Mdn = 0.61)	0.61039	0.13498	0.267008	#2903F6	0.335782
188	24	Toilet: Public flush	18	WASH	31	Cluster-18; (N = 31) (Mdn = 0.61)	0.612903	-0.218026	0.267008	#2903F6	-0.816551
189	24	Toilet: Public flush	19	WASH	33	Cluster-19; (N = 33) (Mdn = 0.64)	0.636364	-0.248042	0.267008	#2903F6	-0.928969
190	24	Toilet: Public flush	20	WASH	19	Cluster-20; (N = 19) (Mdn = 0.74)	0.736842	0.188418	0.267008	#2903F6	0
191	24	Toilet: Public flush	21	WASH	36	Cluster-21; (N = 36) (Mdn = 0.75)	0.75	-0.103358	0.267008	#2903F6	0
192	24	Toilet: Public flush	22	WASH	48	Cluster-22; (N = 48) (Mdn = 0.77)	0.770833	-0.230289	0.267008	#2903F6	-0.86248
193	25	Washing water: protected public	15	WASH	106	Cluster-15; (N = 106) (Mdn = 0.58)	0.575472	-0.227173	0.443956	#2903F6	-0.511701
194	25	Washing water: protected public	16	WASH	49	Cluster-16; (N = 49) (Mdn = 0.59)	0.591837	-0.297078	0.443956	#2903F6	-0.669161
195	25	Washing water: protected public	17	WASH	77	Cluster-17; (N = 77) (Mdn = 0.61)	0.61039	-0.404429	0.443956	#2903F6	-0.910966
196	25	Washing water: protected public	18	WASH	31	Cluster-18; (N = 31) (Mdn = 0.61)	0.612903	0.266547	0.443956	#2903F6	0.375152
197	25	Washing water: protected public	19	WASH	33	Cluster-19; (N = 33) (Mdn = 0.64)	0.636364	-0.338104	0.443956	#2903F6	-0.76157
198	25	Washing water: protected public	20	WASH	19	Cluster-20; (N = 19) (Mdn = 0.74)	0.736842	-0.189872	0.443956	#2903F6	0
199	25	Washing water: protected public	21	WASH	36	Cluster-21; (N = 36) (Mdn = 0.75)	0.75	-0.271808	0.443956	#2903F6	-0.612242
200	25	Washing water: protected public	22	WASH	48	Cluster-22; (N = 48) (Mdn = 0.77)	0.770833	-0.36672	0.443956	#2903F6	-0.826028
201	26	Drinking water: Protected public	15	WASH	106	Cluster-15; (N = 106) (Mdn = 0.58)	0.575472	-0.151725	0.434114	#2903F6	-0.349505
202	26	Drinking water: Protected public	16	WASH	49	Cluster-16; (N = 49) (Mdn = 0.59)	0.591837	-0.322918	0.434114	#2903F6	-0.743855
203	26	Drinking water: Protected public	17	WASH	77	Cluster-17; (N = 77) (Mdn = 0.61)	0.61039	-0.406224	0.434114	#2903F6	-0.935753
204	26	Drinking water: Protected public	18	WASH	31	Cluster-18; (N = 31) (Mdn = 0.61)	0.612903	0.359177	0.434114	#2903F6	0.452768
205	26	Drinking water: Protected public	19	WASH	33	Cluster-19; (N = 33) (Mdn = 0.64)	0.636364	-0.329212	0.434114	#2903F6	-0.758354
206	26	Drinking water: Protected public	20	WASH	19	Cluster-20; (N = 19) (Mdn = 0.74)	0.736842	-0.113255	0.434114	#2903F6	0
207	26	Drinking water: Protected public	21	WASH	36	Cluster-21; (N = 36) (Mdn = 0.75)	0.75	-0.259454	0.434114	#2903F6	-0.597663
208	26	Drinking water: Protected public	22	WASH	48	Cluster-22; (N = 48) (Mdn = 0.77)	0.770833	-0.369292	0.434114	#2903F6	-0.85068
209	27	Washing water: Unprotected private	15	WASH	106	Cluster-15; (N = 106) (Mdn = 0.58)	0.575472	0.419001	0.0959707	#2903F6	0.813639
210	27	Washing water: Unprotected private	16	WASH	49	Cluster-16; (N = 49) (Mdn = 0.59)	0.591837	-0.0728264	0.0959707	#2903F6	-0.75884
211	27	Washing water: Unprotected private	17	WASH	77	Cluster-17; (N = 77) (Mdn = 0.61)	0.61039	-0.0559884	0.0959707	#2903F6	0
212	27	Washing water: Unprotected private	18	WASH	31	Cluster-18; (N = 31) (Mdn = 0.61)	0.612903	0.0729386	0.0959707	#2903F6	0
213	27	Washing water: Unprotected private	19	WASH	33	Cluster-19; (N = 33) (Mdn = 0.64)	0.636364	-0.00186288	0.0959707	#2903F6	0
214	27	Washing water: Unprotected private	20	WASH	19	Cluster-20; (N = 19) (Mdn = 0.74)	0.736842	-0.0620409	0.0959707	#2903F6	0
215	27	Washing water: Unprotected private	21	WASH	36	Cluster-21; (N = 36) (Mdn = 0.75)	0.75	0.21075	0.0959707	#2903F6	0.687107
216	27	Washing water: Unprotected private	22	WASH	48	Cluster-22; (N = 48) (Mdn = 0.77)	0.770833	0.0412489	0.0959707	#2903F6	0
217	28	Drinking water: Unprotected public	15	WASH	106	Cluster-15; (N = 106) (Mdn = 0.58)	0.575472	0.349797	0.0812592	#2903F6	0.811488
218	28	Drinking water: Unprotected public	16	WASH	49	Cluster-16; (N = 49) (Mdn = 0.59)	0.591837	-0.0578747	0.0812592	#2903F6	-0.712224
219	28	Drinking water: Unprotected public	17	WASH	77	Cluster-17; (N = 77) (Mdn = 0.61)	0.61039	-0.0459809	0.0812592	#2903F6	0
220	28	Drinking water: Unprotected public	18	WASH	31	Cluster-18; (N = 31) (Mdn = 0.61)	0.612903	-0.00309254	0.0812592	#2903F6	0
221	28	Drinking water: Unprotected public	19	WASH	33	Cluster-19; (N = 33) (Mdn = 0.64)	0.636364	-0.00604589	0.0812592	#2903F6	0
222	28	Drinking water: Unprotected public	20	WASH	19	Cluster-20; (N = 19) (Mdn = 0.74)	0.736842	0.029708	0.0812592	#2903F6	0
223	28	Drinking water: Unprotected public	21	WASH	36	Cluster-21; (N = 36) (Mdn = 0.75)	0.75	0.195707	0.0812592	#2903F6	0.706609
224	28	Drinking water: Unprotected public	22	WASH	48	Cluster-22; (N = 48) (Mdn = 0.77)	0.770833	-0.014968	0.0812592	#2903F6	0
225	29	Drinking water: Unprotected private	15	WASH	106	Cluster-15; (N = 106) (Mdn = 0.58)	0.575472	0.121534	0.0534407	#2903F6	0.694581
226	29	Drinking water: Unprotected private	16	WASH	49	Cluster-16; (N = 49) (Mdn = 0.59)	0.591837	-0.0278479	0.0534407	#2903F6	0
227	29	Drinking water: Unprotected private	17	WASH	77	Cluster-17; (N = 77) (Mdn = 0.61)	0.61039	-0.0265349	0.0534407	#2903F6	0
228	29	Drinking water: Unprotected private	18	WASH	31	Cluster-18; (N = 31) (Mdn = 0.61)	0.612903	-0.0222572	0.0534407	#2903F6	0
229	29	Drinking water: Unprotected private	19	WASH	33	Cluster-19; (N = 33) (Mdn = 0.64)	0.636364	0.0276198	0.0534407	#2903F6	0
230	29	Drinking water: Unprotected private	20	WASH	19	Cluster-20; (N = 19) (Mdn = 0.74)	0.736842	0.0552988	0.0534407	#2903F6	0
231	29	Drinking water: Unprotected private	21	WASH	36	Cluster-21; (N = 36) (Mdn = 0.75)	0.75	0.293209	0.0534407	#2903F6	0.845837
232	29	Drinking water: Unprotected private	22	WASH	48	Cluster-22; (N = 48) (Mdn = 0.77)	0.770833	-0.024909	0.0534407	#2903F6	0
233	30	Washing water: Unprotected public	15	WASH	106	Cluster-15; (N = 106) (Mdn = 0.58)	0.575472	0.127685	0.0659341	#2903F6	0.659465
234	30	Washing water: Unprotected public	16	WASH	49	Cluster-16; (N = 49) (Mdn = 0.59)	0.591837	-0.0408907	0.0659341	#2903F6	0
235	30	Washing water: Unprotected public	17	WASH	77	Cluster-17; (N = 77) (Mdn = 0.61)	0.61039	-0.0376027	0.0659341	#2903F6	0
236	30	Washing water: Unprotected public	18	WASH	31	Cluster-18; (N = 31) (Mdn = 0.61)	0.612903	-0.0319419	0.0659341	#2903F6	0
237	30	Washing water: Unprotected public	19	WASH	33	Cluster-19; (N = 33) (Mdn = 0.64)	0.636364	0.0278563	0.0659341	#2903F6	0
238	30	Washing water: Unprotected public	20	WASH	19	Cluster-20; (N = 19) (Mdn = 0.74)	0.736842	0.185291	0.0659341	#2903F6	0.73755
239	30	Washing water: Unprotected public	21	WASH	36	Cluster-21; (N = 36) (Mdn = 0.75)	0.75	0.291049	0.0659341	#2903F6	0.815302
240	30	Washing water: Unprotected public	22	WASH	48	Cluster-22; (N = 48) (Mdn = 0.77)	0.770833	-0.0360729	0.0659341	#2903F6	0
241	31	Washing water: Protected private	15	WASH	106	Cluster-15; (N = 106) (Mdn = 0.58)	0.575472	-0.324936	0.394139	#2903F6	-0.824419
242	31	Washing water: Protected private	16	WASH	49	Cluster-16; (N = 49) (Mdn = 0.59)	0.591837	0.400282	0.394139	#2903F6	0.503866
243	31	Washing water: Protected private	17	WASH	77	Cluster-17; (N = 77) (Mdn = 0.61)	0.61039	0.489673	0.394139	#2903F6	0.554047
244	31	Washing water: Protected private	18	WASH	31	Cluster-18; (N = 31) (Mdn = 0.61)	0.612903	-0.328905	0.394139	#2903F6	-0.834489
245	31	Washing water: Protected private	19	WASH	33	Cluster-19; (N = 33) (Mdn = 0.64)	0.636364	0.291587	0.394139	#2903F6	0.425224
246	31	Washing water: Protected private	20	WASH	19	Cluster-20; (N = 19) (Mdn = 0.74)	0.736842	0.0354005	0.394139	#2903F6	0
247	31	Washing water: Protected private	21	WASH	36	Cluster-21; (N = 36) (Mdn = 0.75)	0.75	-0.250849	0.394139	#2903F6	-0.636447
248	31	Washing water: Protected private	22	WASH	48	Cluster-22; (N = 48) (Mdn = 0.77)	0.770833	0.35318	0.394139	#2903F6	0.472596
249	32	Drinking water: Protected private	15	WASH	106	Cluster-15; (N = 106) (Mdn = 0.58)	0.575472	-0.323543	0.431186	#2903F6	-0.750356
250	32	Drinking water: Protected private	16	WASH	49	Cluster-16; (N = 49) (Mdn = 0.59)	0.591837	0.397255	0.431186	#2903F6	0.479521
251	32	Drinking water: Protected private	17	WASH	77	Cluster-17; (N = 77) (Mdn = 0.61)	0.61039	0.471331	0.431186	#2903F6	0.52224
252	32	Drinking water: Protected private	18	WASH	31	Cluster-18; (N = 31) (Mdn = 0.61)	0.612903	-0.353517	0.431186	#2903F6	-0.819871
253	32	Drinking water: Protected private	19	WASH	33	Cluster-19; (N = 33) (Mdn = 0.64)	0.636364	0.289803	0.431186	#2903F6	0.401952
254	32	Drinking water: Protected private	20	WASH	19	Cluster-20; (N = 19) (Mdn = 0.74)	0.736842	-0.0950856	0.431186	#2903F6	0
255	32	Drinking water: Protected private	21	WASH	36	Cluster-21; (N = 36) (Mdn = 0.75)	0.75	-0.256492	0.431186	#2903F6	-0.594853
256	32	Drinking water: Protected private	22	WASH	48	Cluster-22; (N = 48) (Mdn = 0.77)	0.770833	0.399212	0.431186	#2903F6	0.480748
257	33	Toilet: Pit latrine	15	WASH	106	Cluster-15; (N = 106) (Mdn = 0.58)	0.575472	0.604464	0.356255	#2903F6	0.629179
258	33	Toilet: Pit latrine	16	WASH	49	Cluster-16; (N = 49) (Mdn = 0.59)	0.591837	-0.296401	0.356255	#2903F6	-0.831992
259	33	Toilet: Pit latrine	17	WASH	77	Cluster-17; (N = 77) (Mdn = 0.61)	0.61039	-0.170685	0.356255	#2903F6	-0.479108
260	33	Toilet: Pit latrine	18	WASH	31	Cluster-18; (N = 31) (Mdn = 0.61)	0.612903	0.533249	0.356255	#2903F6	0.599491
261	33	Toilet: Pit latrine	19	WASH	33	Cluster-19; (N = 33) (Mdn = 0.64)	0.636364	0.528472	0.356255	#2903F6	0.597328
262	33	Toilet: Pit latrine	20	WASH	19	Cluster-20; (N = 19) (Mdn = 0.74)	0.736842	0.0742883	0.356255	#2903F6	0
263	33	Toilet: Pit latrine	21	WASH	36	Cluster-21; (N = 36) (Mdn = 0.75)	0.75	0.224391	0.356255	#2903F6	0.386451
264	33	Toilet: Pit latrine	22	WASH	48	Cluster-22; (N = 48) (Mdn = 0.77)	0.770833	0.521673	0.356255	#2903F6	0.594209
265	34	UTI treatment seeking: direct to clinic	15	Patient Health	106	Cluster-15; (N = 106) (Mdn = 0.58)	0.575472	-0.268901	0.509834	#572B02	-0.527429
266	34	UTI treatment seeking: direct to clinic	16	Patient Health	49	Cluster-16; (N = 49) (Mdn = 0.59)	0.591837	-0.225881	0.509834	#572B02	-0.443048
267	34	UTI treatment seeking: direct to clinic	17	Patient Health	77	Cluster-17; (N = 77) (Mdn = 0.61)	0.61039	-0.181095	0.509834	#572B02	-0.355205
268	34	UTI treatment seeking: direct to clinic	18	Patient Health	31	Cluster-18; (N = 31) (Mdn = 0.61)	0.612903	-0.324674	0.509834	#572B02	-0.636823
269	34	UTI treatment seeking: direct to clinic	19	Patient Health	33	Cluster-19; (N = 33) (Mdn = 0.64)	0.636364	-0.367153	0.509834	#572B02	-0.720143
270	34	UTI treatment seeking: direct to clinic	20	Patient Health	19	Cluster-20; (N = 19) (Mdn = 0.74)	0.736842	-0.0370128	0.509834	#572B02	0
271	34	UTI treatment seeking: direct to clinic	21	Patient Health	36	Cluster-21; (N = 36) (Mdn = 0.75)	0.75	-0.342341	0.509834	#572B02	-0.671476
272	34	UTI treatment seeking: direct to clinic	22	Patient Health	48	Cluster-22; (N = 48) (Mdn = 0.77)	0.770833	-0.232642	0.509834	#572B02	-0.45631
273	35	Patient difficulty with health costs	15	Patient Health	106	Cluster-15; (N = 106) (Mdn = 0.58)	0.575472	0.219142	0.656342	#572B02	0.250309
274	35	Patient difficulty with health costs	16	Patient Health	49	Cluster-16; (N = 49) (Mdn = 0.59)	0.591837	-0.362232	0.656342	#572B02	-0.551895
275	35	Patient difficulty with health costs	17	Patient Health	77	Cluster-17; (N = 77) (Mdn = 0.61)	0.61039	-0.0193759	0.656342	#572B02	0
276	35	Patient difficulty with health costs	18	Patient Health	31	Cluster-18; (N = 31) (Mdn = 0.61)	0.612903	-0.0471619	0.656342	#572B02	0
277	35	Patient difficulty with health costs	19	Patient Health	33	Cluster-19; (N = 33) (Mdn = 0.64)	0.636364	0.00878807	0.656342	#572B02	0
278	35	Patient difficulty with health costs	20	Patient Health	19	Cluster-20; (N = 19) (Mdn = 0.74)	0.736842	-0.228879	0.656342	#572B02	0
279	35	Patient difficulty with health costs	21	Patient Health	36	Cluster-21; (N = 36) (Mdn = 0.75)	0.75	-0.0923125	0.656342	#572B02	0
280	35	Patient difficulty with health costs	22	Patient Health	48	Cluster-22; (N = 48) (Mdn = 0.77)	0.770833	0.124505	0.656342	#572B02	0
281	36	Has recurrent UTI symptoms	15	Patient Health	106	Cluster-15; (N = 106) (Mdn = 0.58)	0.575472	-0.0152219	0.61283	#572B02	0
282	36	Has recurrent UTI symptoms	16	Patient Health	49	Cluster-16; (N = 49) (Mdn = 0.59)	0.591837	-0.0382709	0.61283	#572B02	0
283	36	Has recurrent UTI symptoms	17	Patient Health	77	Cluster-17; (N = 77) (Mdn = 0.61)	0.61039	-0.0610668	0.61283	#572B02	0
284	36	Has recurrent UTI symptoms	18	Patient Health	31	Cluster-18; (N = 31) (Mdn = 0.61)	0.612903	0.0059407	0.61283	#572B02	0
285	36	Has recurrent UTI symptoms	19	Patient Health	33	Cluster-19; (N = 33) (Mdn = 0.64)	0.636364	0.223904	0.61283	#572B02	0.267593
286	36	Has recurrent UTI symptoms	20	Patient Health	19	Cluster-20; (N = 19) (Mdn = 0.74)	0.736842	-0.211503	0.61283	#572B02	0
287	36	Has recurrent UTI symptoms	21	Patient Health	36	Cluster-21; (N = 36) (Mdn = 0.75)	0.75	0.0395251	0.61283	#572B02	0
288	36	Has recurrent UTI symptoms	22	Patient Health	48	Cluster-22; (N = 48) (Mdn = 0.77)	0.770833	0.040058	0.61283	#572B02	0
289	37	Heard the term AMR	15	Patient Health	106	Cluster-15; (N = 106) (Mdn = 0.58)	0.575472	0.164141	0.637162	#572B02	0.204842
290	37	Heard the term AMR	16	Patient Health	49	Cluster-16; (N = 49) (Mdn = 0.59)	0.591837	0.0468657	0.637162	#572B02	0
291	37	Heard the term AMR	17	Patient Health	77	Cluster-17; (N = 77) (Mdn = 0.61)	0.61039	0.11562	0.637162	#572B02	0
292	37	Heard the term AMR	18	Patient Health	31	Cluster-18; (N = 31) (Mdn = 0.61)	0.612903	0.200577	0.637162	#572B02	0
293	37	Heard the term AMR	19	Patient Health	33	Cluster-19; (N = 33) (Mdn = 0.64)	0.636364	0.113576	0.637162	#572B02	0
294	37	Heard the term AMR	20	Patient Health	19	Cluster-20; (N = 19) (Mdn = 0.74)	0.736842	-0.264113	0.637162	#572B02	0
295	37	Heard the term AMR	21	Patient Health	36	Cluster-21; (N = 36) (Mdn = 0.75)	0.75	-0.0289494	0.637162	#572B02	0
296	37	Heard the term AMR	22	Patient Health	48	Cluster-22; (N = 48) (Mdn = 0.77)	0.770833	0.114253	0.637162	#572B02	0
297	38	UTI treatment seeking: 1 treatment failure	15	Patient Health	106	Cluster-15; (N = 106) (Mdn = 0.58)	0.575472	0.0565129	0.291225	#572B02	0
298	38	UTI treatment seeking: 1 treatment failure	16	Patient Health	49	Cluster-16; (N = 49) (Mdn = 0.59)	0.591837	0.00365141	0.291225	#572B02	0
299	38	UTI treatment seeking: 1 treatment failure	17	Patient Health	77	Cluster-17; (N = 77) (Mdn = 0.61)	0.61039	0.154804	0.291225	#572B02	0
300	38	UTI treatment seeking: 1 treatment failure	18	Patient Health	31	Cluster-18; (N = 31) (Mdn = 0.61)	0.612903	0.159389	0.291225	#572B02	0.353714
301	38	UTI treatment seeking: 1 treatment failure	19	Patient Health	33	Cluster-19; (N = 33) (Mdn = 0.64)	0.636364	0.0948629	0.291225	#572B02	0
302	38	UTI treatment seeking: 1 treatment failure	20	Patient Health	19	Cluster-20; (N = 19) (Mdn = 0.74)	0.736842	-0.147002	0.291225	#572B02	0
303	38	UTI treatment seeking: 1 treatment failure	21	Patient Health	36	Cluster-21; (N = 36) (Mdn = 0.75)	0.75	-0.0311701	0.291225	#572B02	0
304	38	UTI treatment seeking: 1 treatment failure	22	Patient Health	48	Cluster-22; (N = 48) (Mdn = 0.77)	0.770833	0.0397125	0.291225	#572B02	0
305	39	Took ABs in past 6 months	15	Patient Health	106	Cluster-15; (N = 106) (Mdn = 0.58)	0.575472	-0.249712	0.552228	#572B02	-0.45219
306	39	Took ABs in past 6 months	16	Patient Health	49	Cluster-16; (N = 49) (Mdn = 0.59)	0.591837	0.3052	0.552228	#572B02	0.355949
307	39	Took ABs in past 6 months	17	Patient Health	77	Cluster-17; (N = 77) (Mdn = 0.61)	0.61039	0.126841	0.552228	#572B02	0
308	39	Took ABs in past 6 months	18	Patient Health	31	Cluster-18; (N = 31) (Mdn = 0.61)	0.612903	-0.474217	0.552228	#572B02	-0.858734
309	39	Took ABs in past 6 months	19	Patient Health	33	Cluster-19; (N = 33) (Mdn = 0.64)	0.636364	-0.253894	0.552228	#572B02	-0.459763
310	39	Took ABs in past 6 months	20	Patient Health	19	Cluster-20; (N = 19) (Mdn = 0.74)	0.736842	0.400624	0.552228	#572B02	0.420447
311	39	Took ABs in past 6 months	21	Patient Health	36	Cluster-21; (N = 36) (Mdn = 0.75)	0.75	0.155928	0.552228	#572B02	0
312	39	Took ABs in past 6 months	22	Patient Health	48	Cluster-22; (N = 48) (Mdn = 0.77)	0.770833	-0.32517	0.552228	#572B02	-0.588833
313	40	Knows the term 'antibiotic'	15	Patient Health	106	Cluster-15; (N = 106) (Mdn = 0.58)	0.575472	0.168824	0.56474	#572B02	0.230142
314	40	Knows the term 'antibiotic'	16	Patient Health	49	Cluster-16; (N = 49) (Mdn = 0.59)	0.591837	0.099605	0.56474	#572B02	0
315	40	Knows the term 'antibiotic'	17	Patient Health	77	Cluster-17; (N = 77) (Mdn = 0.61)	0.61039	-0.381538	0.56474	#572B02	-0.675599
316	40	Knows the term 'antibiotic'	18	Patient Health	31	Cluster-18; (N = 31) (Mdn = 0.61)	0.612903	0.271751	0.56474	#572B02	0.32487
317	40	Knows the term 'antibiotic'	19	Patient Health	33	Cluster-19; (N = 33) (Mdn = 0.64)	0.636364	-0.00707267	0.56474	#572B02	0
318	40	Knows the term 'antibiotic'	20	Patient Health	19	Cluster-20; (N = 19) (Mdn = 0.74)	0.736842	-0.331357	0.56474	#572B02	-0.586742
319	40	Knows the term 'antibiotic'	21	Patient Health	36	Cluster-21; (N = 36) (Mdn = 0.75)	0.75	-0.434566	0.56474	#572B02	-0.769497
320	40	Knows the term 'antibiotic'	22	Patient Health	48	Cluster-22; (N = 48) (Mdn = 0.77)	0.770833	0.0231086	0.56474	#572B02	0
321	41	Delayed seeking UTI treatment	15	Patient Health	106	Cluster-15; (N = 106) (Mdn = 0.58)	0.575472	0.267355	0.235208	#572B02	0.531983
322	41	Delayed seeking UTI treatment	16	Patient Health	49	Cluster-16; (N = 49) (Mdn = 0.59)	0.591837	0.131502	0.235208	#572B02	0
323	41	Delayed seeking UTI treatment	17	Patient Health	77	Cluster-17; (N = 77) (Mdn = 0.61)	0.61039	0.155197	0.235208	#572B02	0
324	41	Delayed seeking UTI treatment	18	Patient Health	31	Cluster-18; (N = 31) (Mdn = 0.61)	0.612903	0.128556	0.235208	#572B02	0
325	41	Delayed seeking UTI treatment	19	Patient Health	33	Cluster-19; (N = 33) (Mdn = 0.64)	0.636364	0.134302	0.235208	#572B02	0
326	41	Delayed seeking UTI treatment	20	Patient Health	19	Cluster-20; (N = 19) (Mdn = 0.74)	0.736842	0.161449	0.235208	#572B02	0
327	41	Delayed seeking UTI treatment	21	Patient Health	36	Cluster-21; (N = 36) (Mdn = 0.75)	0.75	0.366415	0.235208	#572B02	0.609044
328	41	Delayed seeking UTI treatment	22	Patient Health	48	Cluster-22; (N = 48) (Mdn = 0.77)	0.770833	0.156657	0.235208	#572B02	0
329	42	UTI treatment seeking: 3+ treatment failure	15	Patient Health	106	Cluster-15; (N = 106) (Mdn = 0.58)	0.575472	0.0889442	0.0635401	#572B02	0.583301
330	42	UTI treatment seeking: 3+ treatment failure	16	Patient Health	49	Cluster-16; (N = 49) (Mdn = 0.59)	0.591837	0.0874088	0.0635401	#572B02	0.579062
331	42	UTI treatment seeking: 3+ treatment failure	17	Patient Health	77	Cluster-17; (N = 77) (Mdn = 0.61)	0.61039	-0.0129415	0.0635401	#572B02	0
332	42	UTI treatment seeking: 3+ treatment failure	18	Patient Health	31	Cluster-18; (N = 31) (Mdn = 0.61)	0.612903	0.0696476	0.0635401	#572B02	0
333	42	UTI treatment seeking: 3+ treatment failure	19	Patient Health	33	Cluster-19; (N = 33) (Mdn = 0.64)	0.636364	0.131561	0.0635401	#572B02	0.674323
334	42	UTI treatment seeking: 3+ treatment failure	20	Patient Health	19	Cluster-20; (N = 19) (Mdn = 0.74)	0.736842	-0.0201097	0.0635401	#572B02	0
335	42	UTI treatment seeking: 3+ treatment failure	21	Patient Health	36	Cluster-21; (N = 36) (Mdn = 0.75)	0.75	0.0768783	0.0635401	#572B02	0
336	42	UTI treatment seeking: 3+ treatment failure	22	Patient Health	48	Cluster-22; (N = 48) (Mdn = 0.77)	0.770833	0.0963419	0.0635401	#572B02	0
337	43	Feels UTI stigma	15	Patient Health	106	Cluster-15; (N = 106) (Mdn = 0.58)	0.575472	0.407183	0.217424	#572B02	0.651903
338	43	Feels UTI stigma	16	Patient Health	49	Cluster-16; (N = 49) (Mdn = 0.59)	0.591837	-0.146858	0.217424	#572B02	-0.675447
339	43	Feels UTI stigma	17	Patient Health	77	Cluster-17; (N = 77) (Mdn = 0.61)	0.61039	-0.138539	0.217424	#572B02	-0.637182
340	43	Feels UTI stigma	18	Patient Health	31	Cluster-18; (N = 31) (Mdn = 0.61)	0.612903	0.337554	0.217424	#572B02	0.60823
341	43	Feels UTI stigma	19	Patient Health	33	Cluster-19; (N = 33) (Mdn = 0.64)	0.636364	0.310915	0.217424	#572B02	0.588477
342	43	Feels UTI stigma	20	Patient Health	19	Cluster-20; (N = 19) (Mdn = 0.74)	0.736842	-0.175098	0.217424	#572B02	0
343	43	Feels UTI stigma	21	Patient Health	36	Cluster-21; (N = 36) (Mdn = 0.75)	0.75	-0.161374	0.217424	#572B02	-0.742209
344	43	Feels UTI stigma	22	Patient Health	48	Cluster-22; (N = 48) (Mdn = 0.77)	0.770833	0.16426	0.217424	#572B02	0.430356
345	44	UTI treatment seeking: 2 treatment failure	15	Patient Health	106	Cluster-15; (N = 106) (Mdn = 0.58)	0.575472	0.116834	0.135401	#572B02	0.463196
346	44	UTI treatment seeking: 2 treatment failure	16	Patient Health	49	Cluster-16; (N = 49) (Mdn = 0.59)	0.591837	0.120105	0.135401	#572B02	0.470067
347	44	UTI treatment seeking: 2 treatment failure	17	Patient Health	77	Cluster-17; (N = 77) (Mdn = 0.61)	0.61039	0.0291101	0.135401	#572B02	0
348	44	UTI treatment seeking: 2 treatment failure	18	Patient Health	31	Cluster-18; (N = 31) (Mdn = 0.61)	0.612903	0.076515	0.135401	#572B02	0
349	44	UTI treatment seeking: 2 treatment failure	19	Patient Health	33	Cluster-19; (N = 33) (Mdn = 0.64)	0.636364	0.125326	0.135401	#572B02	0.480678
350	44	UTI treatment seeking: 2 treatment failure	20	Patient Health	19	Cluster-20; (N = 19) (Mdn = 0.74)	0.736842	0.162513	0.135401	#572B02	0
351	44	UTI treatment seeking: 2 treatment failure	21	Patient Health	36	Cluster-21; (N = 36) (Mdn = 0.75)	0.75	0.275986	0.135401	#572B02	0.670868
352	44	UTI treatment seeking: 2 treatment failure	22	Patient Health	48	Cluster-22; (N = 48) (Mdn = 0.77)	0.770833	0.0723023	0.135401	#572B02	0
353	45	Is familiar with ABs	15	Patient Health	106	Cluster-15; (N = 106) (Mdn = 0.58)	0.575472	0.163909	0.525373	#572B02	0.237797
354	45	Is familiar with ABs	16	Patient Health	49	Cluster-16; (N = 49) (Mdn = 0.59)	0.591837	0.236337	0.525373	#572B02	0.310271
355	45	Is familiar with ABs	17	Patient Health	77	Cluster-17; (N = 77) (Mdn = 0.61)	0.61039	0.00495212	0.525373	#572B02	0
356	45	Is familiar with ABs	18	Patient Health	31	Cluster-18; (N = 31) (Mdn = 0.61)	0.612903	0.147396	0.525373	#572B02	0
357	45	Is familiar with ABs	19	Patient Health	33	Cluster-19; (N = 33) (Mdn = 0.64)	0.636364	0.338333	0.525373	#572B02	0.391722
358	45	Is familiar with ABs	20	Patient Health	19	Cluster-20; (N = 19) (Mdn = 0.74)	0.736842	-0.224324	0.525373	#572B02	0
359	45	Is familiar with ABs	21	Patient Health	36	Cluster-21; (N = 36) (Mdn = 0.75)	0.75	-0.274841	0.525373	#572B02	-0.523135
360	45	Is familiar with ABs	22	Patient Health	48	Cluster-22; (N = 48) (Mdn = 0.77)	0.770833	0.308768	0.525373	#572B02	0.370163
361	46	Took ABs recently for UTI	15	Patient Health	106	Cluster-15; (N = 106) (Mdn = 0.58)	0.575472	0.147946	0.253404	#572B02	0.368622
362	46	Took ABs recently for UTI	16	Patient Health	49	Cluster-16; (N = 49) (Mdn = 0.59)	0.591837	0.137912	0.253404	#572B02	0
363	46	Took ABs recently for UTI	17	Patient Health	77	Cluster-17; (N = 77) (Mdn = 0.61)	0.61039	-0.0269428	0.253404	#572B02	0
364	46	Took ABs recently for UTI	18	Patient Health	31	Cluster-18; (N = 31) (Mdn = 0.61)	0.612903	0.23862	0.253404	#572B02	0.484977
365	46	Took ABs recently for UTI	19	Patient Health	33	Cluster-19; (N = 33) (Mdn = 0.64)	0.636364	0.249798	0.253404	#572B02	0.496417
366	46	Took ABs recently for UTI	20	Patient Health	19	Cluster-20; (N = 19) (Mdn = 0.74)	0.736842	-0.148242	0.253404	#572B02	0
367	46	Took ABs recently for UTI	21	Patient Health	36	Cluster-21; (N = 36) (Mdn = 0.75)	0.75	0.152946	0.253404	#572B02	0
368	46	Took ABs recently for UTI	22	Patient Health	48	Cluster-22; (N = 48) (Mdn = 0.77)	0.770833	0.185887	0.253404	#572B02	0.423152
369	47	Went to private clinic to treat UTI symptoms	15	Patient Health	106	Cluster-15; (N = 106) (Mdn = 0.58)	0.575472	0.135749	0.130862	#572B02	0.509164
370	47	Went to private clinic to treat UTI symptoms	16	Patient Health	49	Cluster-16; (N = 49) (Mdn = 0.59)	0.591837	0.167796	0.130862	#572B02	0
371	47	Went to private clinic to treat UTI symptoms	17	Patient Health	77	Cluster-17; (N = 77) (Mdn = 0.61)	0.61039	0.179322	0.130862	#572B02	0
372	47	Went to private clinic to treat UTI symptoms	18	Patient Health	31	Cluster-18; (N = 31) (Mdn = 0.61)	0.612903	0.17833	0.130862	#572B02	0
373	47	Went to private clinic to treat UTI symptoms	19	Patient Health	33	Cluster-19; (N = 33) (Mdn = 0.64)	0.636364	0.217139	0.130862	#572B02	0.62396
374	47	Went to private clinic to treat UTI symptoms	20	Patient Health	19	Cluster-20; (N = 19) (Mdn = 0.74)	0.736842	0.266358	0.130862	#572B02	0.670555
375	47	Went to private clinic to treat UTI symptoms	21	Patient Health	36	Cluster-21; (N = 36) (Mdn = 0.75)	0.75	0.184147	0.130862	#572B02	0
376	47	Went to private clinic to treat UTI symptoms	22	Patient Health	48	Cluster-22; (N = 48) (Mdn = 0.77)	0.770833	0.213213	0.130862	#572B02	0.61967
377	48	Went to government clinic to treat UTI symptoms	15	Patient Health	106	Cluster-15; (N = 106) (Mdn = 0.58)	0.575472	0.170258	0.260212	#572B02	0.395516
378	48	Went to government clinic to treat UTI symptoms	16	Patient Health	49	Cluster-16; (N = 49) (Mdn = 0.59)	0.591837	0.214872	0.260212	#572B02	0.452283
379	48	Went to government clinic to treat UTI symptoms	17	Patient Health	77	Cluster-17; (N = 77) (Mdn = 0.61)	0.61039	0.0238123	0.260212	#572B02	0
380	48	Went to government clinic to treat UTI symptoms	18	Patient Health	31	Cluster-18; (N = 31) (Mdn = 0.61)	0.612903	0.254108	0.260212	#572B02	0.494066
381	48	Went to government clinic to treat UTI symptoms	19	Patient Health	33	Cluster-19; (N = 33) (Mdn = 0.64)	0.636364	0.327911	0.260212	#572B02	0.557555
382	48	Went to government clinic to treat UTI symptoms	20	Patient Health	19	Cluster-20; (N = 19) (Mdn = 0.74)	0.736842	-0.204799	0.260212	#572B02	-0.787046
383	48	Went to government clinic to treat UTI symptoms	21	Patient Health	36	Cluster-21; (N = 36) (Mdn = 0.75)	0.75	0.42567	0.260212	#572B02	0.620617
384	48	Went to government clinic to treat UTI symptoms	22	Patient Health	48	Cluster-22; (N = 48) (Mdn = 0.77)	0.770833	0.134989	0.260212	#572B02	0
385	49	Medicine stock outs are an obstacle	15	Household health	106	Cluster-15; (N = 106) (Mdn = 0.58)	0.575472	-0.190873	0.324926	#004D40	-0.587436
386	49	Medicine stock outs are an obstacle	16	Household health	49	Cluster-16; (N = 49) (Mdn = 0.59)	0.591837	0.021769	0.324926	#004D40	0
387	49	Medicine stock outs are an obstacle	17	Household health	77	Cluster-17; (N = 77) (Mdn = 0.61)	0.61039	-0.290896	0.324926	#004D40	-0.89527
388	49	Medicine stock outs are an obstacle	18	Household health	31	Cluster-18; (N = 31) (Mdn = 0.61)	0.612903	-0.1456	0.324926	#004D40	0
389	49	Medicine stock outs are an obstacle	19	Household health	33	Cluster-19; (N = 33) (Mdn = 0.64)	0.636364	0.0818379	0.324926	#004D40	0
390	49	Medicine stock outs are an obstacle	20	Household health	19	Cluster-20; (N = 19) (Mdn = 0.74)	0.736842	-0.286686	0.324926	#004D40	-0.882312
391	49	Medicine stock outs are an obstacle	21	Household health	36	Cluster-21; (N = 36) (Mdn = 0.75)	0.75	-0.249885	0.324926	#004D40	-0.769054
392	49	Medicine stock outs are an obstacle	22	Household health	48	Cluster-22; (N = 48) (Mdn = 0.77)	0.770833	-0.113783	0.324926	#004D40	0
393	50	Has health insurance	15	Household health	106	Cluster-15; (N = 106) (Mdn = 0.58)	0.575472	-0.363299	0.480643	#004D40	-0.75586
394	50	Has health insurance	16	Household health	49	Cluster-16; (N = 49) (Mdn = 0.59)	0.591837	0.26148	0.480643	#004D40	0.352341
395	50	Has health insurance	17	Household health	77	Cluster-17; (N = 77) (Mdn = 0.61)	0.61039	-0.282812	0.480643	#004D40	-0.588404
396	50	Has health insurance	18	Household health	31	Cluster-18; (N = 31) (Mdn = 0.61)	0.612903	-0.406854	0.480643	#004D40	-0.846479
397	50	Has health insurance	19	Household health	33	Cluster-19; (N = 33) (Mdn = 0.64)	0.636364	-0.324694	0.480643	#004D40	-0.675541
398	50	Has health insurance	20	Household health	19	Cluster-20; (N = 19) (Mdn = 0.74)	0.736842	0.170263	0.480643	#004D40	0
399	50	Has health insurance	21	Household health	36	Cluster-21; (N = 36) (Mdn = 0.75)	0.75	0.0305122	0.480643	#004D40	0
400	50	Has health insurance	22	Household health	48	Cluster-22; (N = 48) (Mdn = 0.77)	0.770833	-0.288084	0.480643	#004D40	-0.599372
401	51	Experienced AMR	15	Household health	106	Cluster-15; (N = 106) (Mdn = 0.58)	0.575472	0.159307	0.490469	#004D40	0.245172
402	51	Experienced AMR	16	Household health	49	Cluster-16; (N = 49) (Mdn = 0.59)	0.591837	-0.0654679	0.490469	#004D40	0
403	51	Experienced AMR	17	Household health	77	Cluster-17; (N = 77) (Mdn = 0.61)	0.61039	-0.0950114	0.490469	#004D40	0
404	51	Experienced AMR	18	Household health	31	Cluster-18; (N = 31) (Mdn = 0.61)	0.612903	0.0656272	0.490469	#004D40	0
405	51	Experienced AMR	19	Household health	33	Cluster-19; (N = 33) (Mdn = 0.64)	0.636364	0.0908902	0.490469	#004D40	0
406	51	Experienced AMR	20	Household health	19	Cluster-20; (N = 19) (Mdn = 0.74)	0.736842	-0.411779	0.490469	#004D40	-0.839561
407	51	Experienced AMR	21	Household health	36	Cluster-21; (N = 36) (Mdn = 0.75)	0.75	0.0288069	0.490469	#004D40	0
408	51	Experienced AMR	22	Household health	48	Cluster-22; (N = 48) (Mdn = 0.77)	0.770833	0.0490184	0.490469	#004D40	0
409	52	Difficulty w/health costs	15	Household health	106	Cluster-15; (N = 106) (Mdn = 0.58)	0.575472	0.246815	0.624543	#004D40	0.283253
410	52	Difficulty w/health costs	16	Household health	49	Cluster-16; (N = 49) (Mdn = 0.59)	0.591837	-0.382564	0.624543	#004D40	-0.612551
411	52	Difficulty w/health costs	17	Household health	77	Cluster-17; (N = 77) (Mdn = 0.61)	0.61039	-0.0292018	0.624543	#004D40	0
412	52	Difficulty w/health costs	18	Household health	31	Cluster-18; (N = 31) (Mdn = 0.61)	0.612903	0.234495	0.624543	#004D40	0
413	52	Difficulty w/health costs	19	Household health	33	Cluster-19; (N = 33) (Mdn = 0.64)	0.636364	0.275215	0.624543	#004D40	0.305877
414	52	Difficulty w/health costs	20	Household health	19	Cluster-20; (N = 19) (Mdn = 0.74)	0.736842	-0.491917	0.624543	#004D40	-0.787642
415	52	Difficulty w/health costs	21	Household health	36	Cluster-21; (N = 36) (Mdn = 0.75)	0.75	0.0142835	0.624543	#004D40	0
416	52	Difficulty w/health costs	22	Household health	48	Cluster-22; (N = 48) (Mdn = 0.77)	0.770833	0.211427	0.624543	#004D40	0.252912
417	53	Kept left over ABs	15	Household health	106	Cluster-15; (N = 106) (Mdn = 0.58)	0.575472	-0.0404976	0.256223	#004D40	0
418	53	Kept left over ABs	16	Household health	49	Cluster-16; (N = 49) (Mdn = 0.59)	0.591837	0.0608696	0.256223	#004D40	0
419	53	Kept left over ABs	17	Household health	77	Cluster-17; (N = 77) (Mdn = 0.61)	0.61039	0.161592	0.256223	#004D40	0.386755
420	53	Kept left over ABs	18	Household health	31	Cluster-18; (N = 31) (Mdn = 0.61)	0.612903	0.222365	0.256223	#004D40	0.464627
421	53	Kept left over ABs	19	Household health	33	Cluster-19; (N = 33) (Mdn = 0.64)	0.636364	-0.0567979	0.256223	#004D40	0
422	53	Kept left over ABs	20	Household health	19	Cluster-20; (N = 19) (Mdn = 0.74)	0.736842	-0.153309	0.256223	#004D40	0
423	53	Kept left over ABs	21	Household health	36	Cluster-21; (N = 36) (Mdn = 0.75)	0.75	0.258824	0.256223	#004D40	0.502525
424	53	Kept left over ABs	22	Household health	48	Cluster-22; (N = 48) (Mdn = 0.77)	0.770833	0.138713	0.256223	#004D40	0
425	54	Sick household member	15	Household health	106	Cluster-15; (N = 106) (Mdn = 0.58)	0.575472	0.217721	0.160701	#004D40	0.575339
426	54	Sick household member	16	Household health	49	Cluster-16; (N = 49) (Mdn = 0.59)	0.591837	0.154552	0.160701	#004D40	0
427	54	Sick household member	17	Household health	77	Cluster-17; (N = 77) (Mdn = 0.61)	0.61039	0.216637	0.160701	#004D40	0
428	54	Sick household member	18	Household health	31	Cluster-18; (N = 31) (Mdn = 0.61)	0.612903	0.209337	0.160701	#004D40	0.565717
429	54	Sick household member	19	Household health	33	Cluster-19; (N = 33) (Mdn = 0.64)	0.636364	0.363935	0.160701	#004D40	0.69369
430	54	Sick household member	20	Household health	19	Cluster-20; (N = 19) (Mdn = 0.74)	0.736842	0.0232593	0.160701	#004D40	0
431	54	Sick household member	21	Household health	36	Cluster-21; (N = 36) (Mdn = 0.75)	0.75	0.169641	0.160701	#004D40	0
432	54	Sick household member	22	Household health	48	Cluster-22; (N = 48) (Mdn = 0.77)	0.770833	0.178031	0.160701	#004D40	0
433	55	Lack of money is an obstacle	15	Household health	106	Cluster-15; (N = 106) (Mdn = 0.58)	0.575472	0.127037	0.408754	#004D40	0.237102
434	55	Lack of money is an obstacle	16	Household health	49	Cluster-16; (N = 49) (Mdn = 0.59)	0.591837	-0.310397	0.408754	#004D40	-0.759375
435	55	Lack of money is an obstacle	17	Household health	77	Cluster-17; (N = 77) (Mdn = 0.61)	0.61039	0.201181	0.408754	#004D40	0.32984
436	55	Lack of money is an obstacle	18	Household health	31	Cluster-18; (N = 31) (Mdn = 0.61)	0.612903	0.271067	0.408754	#004D40	0.398733
437	55	Lack of money is an obstacle	19	Household health	33	Cluster-19; (N = 33) (Mdn = 0.64)	0.636364	-0.151871	0.408754	#004D40	0
438	55	Lack of money is an obstacle	20	Household health	19	Cluster-20; (N = 19) (Mdn = 0.74)	0.736842	-0.302058	0.408754	#004D40	-0.738972
439	55	Lack of money is an obstacle	21	Household health	36	Cluster-21; (N = 36) (Mdn = 0.75)	0.75	0.233496	0.408754	#004D40	0.363559
440	55	Lack of money is an obstacle	22	Household health	48	Cluster-22; (N = 48) (Mdn = 0.77)	0.770833	0.0632258	0.408754	#004D40	0
441	56	HH consumes milk	15	Environment	106	Cluster-15; (N = 106) (Mdn = 0.58)	0.575472	0.0396527	0.837482	#009a1e	0
442	56	HH consumes milk	16	Environment	49	Cluster-16; (N = 49) (Mdn = 0.59)	0.591837	-0.129238	0.837482	#009a1e	0
443	56	HH consumes milk	17	Environment	77	Cluster-17; (N = 77) (Mdn = 0.61)	0.61039	-0.149866	0.837482	#009a1e	-0.178948
444	56	HH consumes milk	18	Environment	31	Cluster-18; (N = 31) (Mdn = 0.61)	0.612903	0.0399963	0.837482	#009a1e	0
445	56	HH consumes milk	19	Environment	33	Cluster-19; (N = 33) (Mdn = 0.64)	0.636364	-0.029508	0.837482	#009a1e	0
446	56	HH consumes milk	20	Environment	19	Cluster-20; (N = 19) (Mdn = 0.74)	0.736842	-0.455181	0.837482	#009a1e	-0.543511
447	56	HH consumes milk	21	Environment	36	Cluster-21; (N = 36) (Mdn = 0.75)	0.75	-0.121588	0.837482	#009a1e	0
448	56	HH consumes milk	22	Environment	48	Cluster-22; (N = 48) (Mdn = 0.77)	0.770833	-0.085653	0.837482	#009a1e	0
449	57	Uses ABs with livestock	15	Environment	106	Cluster-15; (N = 106) (Mdn = 0.58)	0.575472	0.213257	0.103709	#009a1e	0.672806
450	57	Uses ABs with livestock	16	Environment	49	Cluster-16; (N = 49) (Mdn = 0.59)	0.591837	0.134454	0.103709	#009a1e	0
451	57	Uses ABs with livestock	17	Environment	77	Cluster-17; (N = 77) (Mdn = 0.61)	0.61039	-0.0526897	0.103709	#009a1e	0
452	57	Uses ABs with livestock	18	Environment	31	Cluster-18; (N = 31) (Mdn = 0.61)	0.612903	-0.0477839	0.103709	#009a1e	0
453	57	Uses ABs with livestock	19	Environment	33	Cluster-19; (N = 33) (Mdn = 0.64)	0.636364	0.292402	0.103709	#009a1e	0.738181
454	57	Uses ABs with livestock	20	Environment	19	Cluster-20; (N = 19) (Mdn = 0.74)	0.736842	-0.0140763	0.103709	#009a1e	0
455	57	Uses ABs with livestock	21	Environment	36	Cluster-21; (N = 36) (Mdn = 0.75)	0.75	0.1534	0.103709	#009a1e	0
456	57	Uses ABs with livestock	22	Environment	48	Cluster-22; (N = 48) (Mdn = 0.77)	0.770833	-0.0424311	0.103709	#009a1e	0
457	58	HH has livestock	15	Environment	106	Cluster-15; (N = 106) (Mdn = 0.58)	0.575472	0.27003	0.323594	#009a1e	0.454884
458	58	HH has livestock	16	Environment	49	Cluster-16; (N = 49) (Mdn = 0.59)	0.591837	0.134042	0.323594	#009a1e	0
459	58	HH has livestock	17	Environment	77	Cluster-17; (N = 77) (Mdn = 0.61)	0.61039	-0.0232961	0.323594	#009a1e	0
460	58	HH has livestock	18	Environment	31	Cluster-18; (N = 31) (Mdn = 0.61)	0.612903	-0.127279	0.323594	#009a1e	0
461	58	HH has livestock	19	Environment	33	Cluster-19; (N = 33) (Mdn = 0.64)	0.636364	0.363979	0.323594	#009a1e	0.529368
462	58	HH has livestock	20	Environment	19	Cluster-20; (N = 19) (Mdn = 0.74)	0.736842	-0.242293	0.323594	#009a1e	-0.748758
463	58	HH has livestock	21	Environment	36	Cluster-21; (N = 36) (Mdn = 0.75)	0.75	0.391707	0.323594	#009a1e	0.547612
464	58	HH has livestock	22	Environment	48	Cluster-22; (N = 48) (Mdn = 0.77)	0.770833	-0.212937	0.323594	#009a1e	-0.658039
465	59	HH uses manure	15	Environment	106	Cluster-15; (N = 106) (Mdn = 0.58)	0.575472	0.158826	0.221329	#009a1e	0.417793
466	59	HH uses manure	16	Environment	49	Cluster-16; (N = 49) (Mdn = 0.59)	0.591837	0.0636489	0.221329	#009a1e	0
467	59	HH uses manure	17	Environment	77	Cluster-17; (N = 77) (Mdn = 0.61)	0.61039	-0.00170202	0.221329	#009a1e	0
468	59	HH uses manure	18	Environment	31	Cluster-18; (N = 31) (Mdn = 0.61)	0.612903	-0.144002	0.221329	#009a1e	-0.650623
469	59	HH uses manure	19	Environment	33	Cluster-19; (N = 33) (Mdn = 0.64)	0.636364	0.0280727	0.221329	#009a1e	0
470	59	HH uses manure	20	Environment	19	Cluster-20; (N = 19) (Mdn = 0.74)	0.736842	0.527012	0.221329	#009a1e	0.70424
471	59	HH uses manure	21	Environment	36	Cluster-21; (N = 36) (Mdn = 0.75)	0.75	0.287009	0.221329	#009a1e	0.564603
472	59	HH uses manure	22	Environment	48	Cluster-22; (N = 48) (Mdn = 0.77)	0.770833	-0.113511	0.221329	#009a1e	0
473	60	Rubbish dumped near HH	15	Environment	106	Cluster-15; (N = 106) (Mdn = 0.58)	0.575472	0.0993079	0.642075	#009a1e	0
474	60	Rubbish dumped near HH	16	Environment	49	Cluster-16; (N = 49) (Mdn = 0.59)	0.591837	0.156722	0.642075	#009a1e	0
475	60	Rubbish dumped near HH	17	Environment	77	Cluster-17; (N = 77) (Mdn = 0.61)	0.61039	0.278446	0.642075	#009a1e	0.302487
476	60	Rubbish dumped near HH	18	Environment	31	Cluster-18; (N = 31) (Mdn = 0.61)	0.612903	0.245474	0.642075	#009a1e	0.276575
477	60	Rubbish dumped near HH	19	Environment	33	Cluster-19; (N = 33) (Mdn = 0.64)	0.636364	-0.0134375	0.642075	#009a1e	0
478	60	Rubbish dumped near HH	20	Environment	19	Cluster-20; (N = 19) (Mdn = 0.74)	0.736842	0.312693	0.642075	#009a1e	0.327507
479	60	Rubbish dumped near HH	21	Environment	36	Cluster-21; (N = 36) (Mdn = 0.75)	0.75	0.202186	0.642075	#009a1e	0.239483
480	60	Rubbish dumped near HH	22	Environment	48	Cluster-22; (N = 48) (Mdn = 0.77)	0.770833	0.225113	0.642075	#009a1e	0.25959
481	61	Site: KY: Nairobi	15	Location	106	Cluster-15; (N = 106) (Mdn = 0.58)	0.575472	-0.175852	0.184076	#928F16	-0.955323
482	61	Site: KY: Nairobi	16	Location	49	Cluster-16; (N = 49) (Mdn = 0.59)	0.591837	-0.139304	0.184076	#928F16	-0.756776
483	61	Site: KY: Nairobi	17	Location	77	Cluster-17; (N = 77) (Mdn = 0.61)	0.61039	-0.157862	0.184076	#928F16	-0.857593
484	61	Site: KY: Nairobi	18	Location	31	Cluster-18; (N = 31) (Mdn = 0.61)	0.612903	-0.165954	0.184076	#928F16	-0.901549
485	61	Site: KY: Nairobi	19	Location	33	Cluster-19; (N = 33) (Mdn = 0.64)	0.636364	-0.151832	0.184076	#928F16	-0.824835
486	61	Site: KY: Nairobi	20	Location	19	Cluster-20; (N = 19) (Mdn = 0.74)	0.736842	-0.157831	0.184076	#928F16	-0.857422
487	61	Site: KY: Nairobi	21	Location	36	Cluster-21; (N = 36) (Mdn = 0.75)	0.75	-0.16599	0.184076	#928F16	-0.901749
488	61	Site: KY: Nairobi	22	Location	48	Cluster-22; (N = 48) (Mdn = 0.77)	0.770833	-0.147726	0.184076	#928F16	-0.802528
489	62	Site: KY: Makueni	15	Location	106	Cluster-15; (N = 106) (Mdn = 0.58)	0.575472	-0.121723	0.130022	#928F16	-0.936173
490	62	Site: KY: Makueni	16	Location	49	Cluster-16; (N = 49) (Mdn = 0.59)	0.591837	-0.102929	0.130022	#928F16	-0.791626
491	62	Site: KY: Makueni	17	Location	77	Cluster-17; (N = 77) (Mdn = 0.61)	0.61039	-0.11809	0.130022	#928F16	-0.908233
492	62	Site: KY: Makueni	18	Location	31	Cluster-18; (N = 31) (Mdn = 0.61)	0.612903	-0.113258	0.130022	#928F16	-0.871068
493	62	Site: KY: Makueni	19	Location	33	Cluster-19; (N = 33) (Mdn = 0.64)	0.636364	-0.111823	0.130022	#928F16	-0.860031
494	62	Site: KY: Makueni	20	Location	19	Cluster-20; (N = 19) (Mdn = 0.74)	0.736842	-0.103859	0.130022	#928F16	-0.798782
495	62	Site: KY: Makueni	21	Location	36	Cluster-21; (N = 36) (Mdn = 0.75)	0.75	-0.113151	0.130022	#928F16	-0.870243
496	62	Site: KY: Makueni	22	Location	48	Cluster-22; (N = 48) (Mdn = 0.77)	0.770833	-0.112532	0.130022	#928F16	-0.865484
497	63	Site: KY: Nanyuki	15	Location	106	Cluster-15; (N = 106) (Mdn = 0.58)	0.575472	-0.110536	0.118335	#928F16	-0.934093
498	63	Site: KY: Nanyuki	16	Location	49	Cluster-16; (N = 49) (Mdn = 0.59)	0.591837	-0.0929192	0.118335	#928F16	-0.785225
499	63	Site: KY: Nanyuki	17	Location	77	Cluster-17; (N = 77) (Mdn = 0.61)	0.61039	-0.106426	0.118335	#928F16	-0.899366
500	63	Site: KY: Nanyuki	18	Location	31	Cluster-18; (N = 31) (Mdn = 0.61)	0.612903	-0.101165	0.118335	#928F16	-0.854907
501	63	Site: KY: Nanyuki	19	Location	33	Cluster-19; (N = 33) (Mdn = 0.64)	0.636364	-0.0990057	0.118335	#928F16	-0.836659
502	63	Site: KY: Nanyuki	20	Location	19	Cluster-20; (N = 19) (Mdn = 0.74)	0.736842	-0.0919872	0.118335	#928F16	0
503	63	Site: KY: Nanyuki	21	Location	36	Cluster-21; (N = 36) (Mdn = 0.75)	0.75	-0.101283	0.118335	#928F16	-0.855905
504	63	Site: KY: Nanyuki	22	Location	48	Cluster-22; (N = 48) (Mdn = 0.77)	0.770833	-0.100437	0.118335	#928F16	-0.848755
505	64	Site: UG: Nakapiripirit	15	Location	106	Cluster-15; (N = 106) (Mdn = 0.58)	0.575472	-0.0772739	0.0883857	#928F16	-0.87428
506	64	Site: UG: Nakapiripirit	16	Location	49	Cluster-16; (N = 49) (Mdn = 0.59)	0.591837	-0.0724601	0.0883857	#928F16	-0.819817
507	64	Site: UG: Nakapiripirit	17	Location	77	Cluster-17; (N = 77) (Mdn = 0.61)	0.61039	-0.0782167	0.0883857	#928F16	-0.884948
508	64	Site: UG: Nakapiripirit	18	Location	31	Cluster-18; (N = 31) (Mdn = 0.61)	0.612903	-0.0662721	0.0883857	#928F16	0
509	64	Site: UG: Nakapiripirit	19	Location	33	Cluster-19; (N = 33) (Mdn = 0.64)	0.636364	-0.0718772	0.0883857	#928F16	-0.813222
510	64	Site: UG: Nakapiripirit	20	Location	19	Cluster-20; (N = 19) (Mdn = 0.74)	0.736842	-0.0627913	0.0883857	#928F16	0
511	64	Site: UG: Nakapiripirit	21	Location	36	Cluster-21; (N = 36) (Mdn = 0.75)	0.75	-0.0714048	0.0883857	#928F16	-0.807878
512	64	Site: UG: Nakapiripirit	22	Location	48	Cluster-22; (N = 48) (Mdn = 0.77)	0.770833	-0.0604695	0.0883857	#928F16	-0.684155
513	65	Tertiary/secondary vs primary care	15	Location	106	Cluster-15; (N = 106) (Mdn = 0.58)	0.575472	-0.316487	0.490869	#928F16	-0.644747
514	65	Tertiary/secondary vs primary care	16	Location	49	Cluster-16; (N = 49) (Mdn = 0.59)	0.591837	-0.0445554	0.490869	#928F16	0
515	65	Tertiary/secondary vs primary care	17	Location	77	Cluster-17; (N = 77) (Mdn = 0.61)	0.61039	0.090255	0.490869	#928F16	0
516	65	Tertiary/secondary vs primary care	18	Location	31	Cluster-18; (N = 31) (Mdn = 0.61)	0.612903	-0.330163	0.490869	#928F16	-0.672609
517	65	Tertiary/secondary vs primary care	19	Location	33	Cluster-19; (N = 33) (Mdn = 0.64)	0.636364	0.312712	0.490869	#928F16	0.389148
518	65	Tertiary/secondary vs primary care	20	Location	19	Cluster-20; (N = 19) (Mdn = 0.74)	0.736842	-0.425205	0.490869	#928F16	-0.866229
519	65	Tertiary/secondary vs primary care	21	Location	36	Cluster-21; (N = 36) (Mdn = 0.75)	0.75	-0.29368	0.490869	#928F16	-0.598285
520	65	Tertiary/secondary vs primary care	22	Location	48	Cluster-22; (N = 48) (Mdn = 0.77)	0.770833	0.0309199	0.490869	#928F16	0
521	66	Site: TZ: Mwanza	15	Location	106	Cluster-15; (N = 106) (Mdn = 0.58)	0.575472	-0.158624	0.178963	#928F16	-0.886351
522	66	Site: TZ: Mwanza	16	Location	49	Cluster-16; (N = 49) (Mdn = 0.59)	0.591837	0.308669	0.178963	#928F16	0.632996
523	66	Site: TZ: Mwanza	17	Location	77	Cluster-17; (N = 77) (Mdn = 0.61)	0.61039	0.00794871	0.178963	#928F16	0
524	66	Site: TZ: Mwanza	18	Location	31	Cluster-18; (N = 31) (Mdn = 0.61)	0.612903	-0.114376	0.178963	#928F16	-0.639106
525	66	Site: TZ: Mwanza	19	Location	33	Cluster-19; (N = 33) (Mdn = 0.64)	0.636364	-0.162335	0.178963	#928F16	-0.907086
526	66	Site: TZ: Mwanza	20	Location	19	Cluster-20; (N = 19) (Mdn = 0.74)	0.736842	-0.145804	0.178963	#928F16	-0.81472
527	66	Site: TZ: Mwanza	21	Location	36	Cluster-21; (N = 36) (Mdn = 0.75)	0.75	0.306707	0.178963	#928F16	0.631513
528	66	Site: TZ: Mwanza	22	Location	48	Cluster-22; (N = 48) (Mdn = 0.77)	0.770833	-0.152041	0.178963	#928F16	-0.849568
529	67	Site: TZ: Kilimanjaro	15	Location	106	Cluster-15; (N = 106) (Mdn = 0.58)	0.575472	-0.0351554	0.0569759	#928F16	0
530	67	Site: TZ: Kilimanjaro	16	Location	49	Cluster-16; (N = 49) (Mdn = 0.59)	0.591837	0.094087	0.0569759	#928F16	0.622833
531	67	Site: TZ: Kilimanjaro	17	Location	77	Cluster-17; (N = 77) (Mdn = 0.61)	0.61039	0.07748	0.0569759	#928F16	0.576248
532	67	Site: TZ: Kilimanjaro	18	Location	31	Cluster-18; (N = 31) (Mdn = 0.61)	0.612903	-0.0219562	0.0569759	#928F16	0
533	67	Site: TZ: Kilimanjaro	19	Location	33	Cluster-19; (N = 33) (Mdn = 0.64)	0.636364	-0.0401315	0.0569759	#928F16	0
534	67	Site: TZ: Kilimanjaro	20	Location	19	Cluster-20; (N = 19) (Mdn = 0.74)	0.736842	-0.0154332	0.0569759	#928F16	0
535	67	Site: TZ: Kilimanjaro	21	Location	36	Cluster-21; (N = 36) (Mdn = 0.75)	0.75	0.00896427	0.0569759	#928F16	0
536	67	Site: TZ: Kilimanjaro	22	Location	48	Cluster-22; (N = 48) (Mdn = 0.77)	0.770833	-0.0355788	0.0569759	#928F16	0
537	68	Urban vs rural	15	Location	106	Cluster-15; (N = 106) (Mdn = 0.58)	0.575472	-0.603325	0.768942	#928F16	-0.784617
538	68	Urban vs rural	16	Location	49	Cluster-16; (N = 49) (Mdn = 0.59)	0.591837	0.199723	0.768942	#928F16	0.206184
539	68	Urban vs rural	17	Location	77	Cluster-17; (N = 77) (Mdn = 0.61)	0.61039	0.197675	0.768942	#928F16	0.204502
540	68	Urban vs rural	18	Location	31	Cluster-18; (N = 31) (Mdn = 0.61)	0.612903	-0.144078	0.768942	#928F16	0
541	68	Urban vs rural	19	Location	33	Cluster-19; (N = 33) (Mdn = 0.64)	0.636364	-0.167025	0.768942	#928F16	0
542	68	Urban vs rural	20	Location	19	Cluster-20; (N = 19) (Mdn = 0.74)	0.736842	-0.494871	0.768942	#928F16	0
543	68	Urban vs rural	21	Location	36	Cluster-21; (N = 36) (Mdn = 0.75)	0.75	-0.167317	0.768942	#928F16	0
544	68	Urban vs rural	22	Location	48	Cluster-22; (N = 48) (Mdn = 0.77)	0.770833	0.136093	0.768942	#928F16	0
545	69	Site: UG: Mbarara	15	Location	106	Cluster-15; (N = 106) (Mdn = 0.58)	0.575472	0.66365	0.104456	#928F16	0.864009
546	69	Site: UG: Mbarara	16	Location	49	Cluster-16; (N = 49) (Mdn = 0.59)	0.591837	-0.0890498	0.104456	#928F16	-0.852512
547	69	Site: UG: Mbarara	17	Location	77	Cluster-17; (N = 77) (Mdn = 0.61)	0.61039	-0.0799224	0.104456	#928F16	-0.765131
548	69	Site: UG: Mbarara	18	Location	31	Cluster-18; (N = 31) (Mdn = 0.61)	0.612903	-0.000255553	0.104456	#928F16	0
549	69	Site: UG: Mbarara	19	Location	33	Cluster-19; (N = 33) (Mdn = 0.64)	0.636364	0.490605	0.104456	#928F16	0.824462
550	69	Site: UG: Mbarara	20	Location	19	Cluster-20; (N = 19) (Mdn = 0.74)	0.736842	-0.0785252	0.104456	#928F16	0
551	69	Site: UG: Mbarara	21	Location	36	Cluster-21; (N = 36) (Mdn = 0.75)	0.75	-0.0635809	0.104456	#928F16	0
552	69	Site: UG: Mbarara	22	Location	48	Cluster-22; (N = 48) (Mdn = 0.77)	0.770833	0.270186	0.104456	#928F16	0.721185
553	70	Site: TZ: Mbeya	15	Location	106	Cluster-15; (N = 106) (Mdn = 0.58)	0.575472	-0.0635881	0.0840029	#928F16	-0.756974
554	70	Site: TZ: Mbeya	16	Location	49	Cluster-16; (N = 49) (Mdn = 0.59)	0.591837	0.103423	0.0840029	#928F16	0.551808
555	70	Site: TZ: Mbeya	17	Location	77	Cluster-17; (N = 77) (Mdn = 0.61)	0.61039	0.469703	0.0840029	#928F16	0.84829
556	70	Site: TZ: Mbeya	18	Location	31	Cluster-18; (N = 31) (Mdn = 0.61)	0.612903	-0.0552811	0.0840029	#928F16	0
557	70	Site: TZ: Mbeya	19	Location	33	Cluster-19; (N = 33) (Mdn = 0.64)	0.636364	-0.0660264	0.0840029	#928F16	-0.786001
558	70	Site: TZ: Mbeya	20	Location	19	Cluster-20; (N = 19) (Mdn = 0.74)	0.736842	0.61242	0.0840029	#928F16	0.87938
559	70	Site: TZ: Mbeya	21	Location	36	Cluster-21; (N = 36) (Mdn = 0.75)	0.75	0.192692	0.0840029	#928F16	0.696406
560	70	Site: TZ: Mbeya	22	Location	48	Cluster-22; (N = 48) (Mdn = 0.77)	0.770833	-0.0491596	0.0840029	#928F16	0
561	71	Site: UG: Nakasongola	15	Location	106	Cluster-15; (N = 106) (Mdn = 0.58)	0.575472	0.0616295	0.0547845	#928F16	0.529399
562	71	Site: UG: Nakasongola	16	Location	49	Cluster-16; (N = 49) (Mdn = 0.59)	0.591837	-0.0400655	0.0547845	#928F16	0
563	71	Site: UG: Nakasongola	17	Location	77	Cluster-17; (N = 77) (Mdn = 0.61)	0.61039	-0.0395225	0.0547845	#928F16	0
564	71	Site: UG: Nakasongola	18	Location	31	Cluster-18; (N = 31) (Mdn = 0.61)	0.612903	0.586492	0.0547845	#928F16	0.91457
565	71	Site: UG: Nakasongola	19	Location	33	Cluster-19; (N = 33) (Mdn = 0.64)	0.636364	0.166535	0.0547845	#928F16	0.752464
566	71	Site: UG: Nakasongola	20	Location	19	Cluster-20; (N = 19) (Mdn = 0.74)	0.736842	-0.0290423	0.0547845	#928F16	0
567	71	Site: UG: Nakasongola	21	Location	36	Cluster-21; (N = 36) (Mdn = 0.75)	0.75	-0.0336939	0.0547845	#928F16	0
568	71	Site: UG: Nakasongola	22	Location	48	Cluster-22; (N = 48) (Mdn = 0.77)	0.770833	0.351617	0.0547845	#928F16	0.865196
569	72	International travel (yes vs no)	15	Location	106	Cluster-15; (N = 106) (Mdn = 0.58)	0.575472	-0.15174	0.178963	#928F16	-0.847885
570	72	International travel (yes vs no)	16	Location	49	Cluster-16; (N = 49) (Mdn = 0.59)	0.591837	0.120344	0.178963	#928F16	0.402076
571	72	International travel (yes vs no)	17	Location	77	Cluster-17; (N = 77) (Mdn = 0.61)	0.61039	0.120982	0.178963	#928F16	0.403348
572	72	International travel (yes vs no)	18	Location	31	Cluster-18; (N = 31) (Mdn = 0.61)	0.612903	-0.128719	0.178963	#928F16	-0.71925
573	72	International travel (yes vs no)	19	Location	33	Cluster-19; (N = 33) (Mdn = 0.64)	0.636364	-0.093328	0.178963	#928F16	0
574	72	International travel (yes vs no)	20	Location	19	Cluster-20; (N = 19) (Mdn = 0.74)	0.736842	0.730918	0.178963	#928F16	0.803312
575	72	International travel (yes vs no)	21	Location	36	Cluster-21; (N = 36) (Mdn = 0.75)	0.75	0.32928	0.178963	#928F16	0.647879
576	72	International travel (yes vs no)	22	Location	48	Cluster-22; (N = 48) (Mdn = 0.77)	0.770833	-0.107898	0.178963	#928F16	-0.60291

## Sheet: Fig S6
	order_t	new_labels	cluster	clust_group	cluster_size	cluster_lab	med_cluster	med_diff	Freq	colour	fill
1	1	Age: <25 years	1	Sociodemographics	66	Cluster-1; (N = 66) (Mdn = 0.29)	0.287879	0.0215211	0.292003	#BE12B2	0
2	1	Age: <25 years	2	Sociodemographics	65	Cluster-2; (N = 65) (Mdn = 0.29)	0.292308	-0.0200006	0.292003	#BE12B2	0
3	1	Age: <25 years	3	Sociodemographics	103	Cluster-3; (N = 103) (Mdn = 0.3)	0.300971	-0.0544317	0.292003	#BE12B2	0
4	1	Age: <25 years	4	Sociodemographics	152	Cluster-4; (N = 152) (Mdn = 0.3)	0.302632	0.178669	0.292003	#BE12B2	0.379604
5	1	Age: <25 years	5	Sociodemographics	78	Cluster-5; (N = 78) (Mdn = 0.31)	0.307692	0.0243444	0.292003	#BE12B2	0
6	2	Age: 25-44 years	1	Sociodemographics	66	Cluster-1; (N = 66) (Mdn = 0.29)	0.287879	0.131432	0.530448	#BE12B2	0.198573
7	2	Age: 25-44 years	2	Sociodemographics	65	Cluster-2; (N = 65) (Mdn = 0.29)	0.292308	0.162882	0.530448	#BE12B2	0.234927
8	2	Age: 25-44 years	3	Sociodemographics	103	Cluster-3; (N = 103) (Mdn = 0.3)	0.300971	0.173072	0.530448	#BE12B2	0.246009
9	2	Age: 25-44 years	4	Sociodemographics	152	Cluster-4; (N = 152) (Mdn = 0.3)	0.302632	-0.0162858	0.530448	#BE12B2	0
10	2	Age: 25-44 years	5	Sociodemographics	78	Cluster-5; (N = 78) (Mdn = 0.31)	0.307692	0.114706	0.530448	#BE12B2	0.177797
11	3	Has secondary educ or higher	1	Sociodemographics	66	Cluster-1; (N = 66) (Mdn = 0.29)	0.287879	0.062659	0.514244	#BE12B2	0
12	3	Has secondary educ or higher	2	Sociodemographics	65	Cluster-2; (N = 65) (Mdn = 0.29)	0.292308	0.447588	0.514244	#BE12B2	0.465349
13	3	Has secondary educ or higher	3	Sociodemographics	103	Cluster-3; (N = 103) (Mdn = 0.3)	0.300971	0.475708	0.514244	#BE12B2	0.480536
14	3	Has secondary educ or higher	4	Sociodemographics	152	Cluster-4; (N = 152) (Mdn = 0.3)	0.302632	0.464596	0.514244	#BE12B2	0.474639
15	3	Has secondary educ or higher	5	Sociodemographics	78	Cluster-5; (N = 78) (Mdn = 0.31)	0.307692	0.369527	0.514244	#BE12B2	0.418125
16	4	Patient works	1	Sociodemographics	66	Cluster-1; (N = 66) (Mdn = 0.29)	0.287879	-0.153424	0.590308	#BE12B2	0
17	4	Patient works	2	Sociodemographics	65	Cluster-2; (N = 65) (Mdn = 0.29)	0.292308	0.107908	0.590308	#BE12B2	0
18	4	Patient works	3	Sociodemographics	103	Cluster-3; (N = 103) (Mdn = 0.3)	0.300971	0.0335203	0.590308	#BE12B2	0
19	4	Patient works	4	Sociodemographics	152	Cluster-4; (N = 152) (Mdn = 0.3)	0.302632	-0.197087	0.590308	#BE12B2	-0.333871
20	4	Patient works	5	Sociodemographics	78	Cluster-5; (N = 78) (Mdn = 0.31)	0.307692	-0.0858719	0.590308	#BE12B2	0
21	5	Age: 45+ years	1	Sociodemographics	66	Cluster-1; (N = 66) (Mdn = 0.29)	0.287879	-0.157434	0.17755	#BE12B2	-0.886706
22	5	Age: 45+ years	2	Sociodemographics	65	Cluster-2; (N = 65) (Mdn = 0.29)	0.292308	-0.147702	0.17755	#BE12B2	-0.83189
23	5	Age: 45+ years	3	Sociodemographics	103	Cluster-3; (N = 103) (Mdn = 0.3)	0.300971	-0.122642	0.17755	#BE12B2	-0.690748
24	5	Age: 45+ years	4	Sociodemographics	152	Cluster-4; (N = 152) (Mdn = 0.3)	0.302632	-0.164138	0.17755	#BE12B2	-0.924465
25	5	Age: 45+ years	5	Sociodemographics	78	Cluster-5; (N = 78) (Mdn = 0.31)	0.307692	-0.142932	0.17755	#BE12B2	-0.805027
26	6	No of children: 3	1	Fertility	66	Cluster-1; (N = 66) (Mdn = 0.29)	0.287879	-0.000541735	0.124815	#1E88E5	0
27	6	No of children: 3	2	Fertility	65	Cluster-2; (N = 65) (Mdn = 0.29)	0.292308	-0.0306923	0.124815	#1E88E5	0
28	6	No of children: 3	3	Fertility	103	Cluster-3; (N = 103) (Mdn = 0.3)	0.300971	-0.0216552	0.124815	#1E88E5	0
29	6	No of children: 3	4	Fertility	152	Cluster-4; (N = 152) (Mdn = 0.3)	0.302632	-0.0346022	0.124815	#1E88E5	0
30	6	No of children: 3	5	Fertility	78	Cluster-5; (N = 78) (Mdn = 0.31)	0.307692	-0.0331572	0.124815	#1E88E5	0
31	7	No of children: 0	1	Fertility	66	Cluster-1; (N = 66) (Mdn = 0.29)	0.287879	-0.0192539	0.239291	#1E88E5	0
32	7	No of children: 0	2	Fertility	65	Cluster-2; (N = 65) (Mdn = 0.29)	0.292308	0.0842868	0.239291	#1E88E5	0
33	7	No of children: 0	3	Fertility	103	Cluster-3; (N = 103) (Mdn = 0.3)	0.300971	0.0897152	0.239291	#1E88E5	0.272685
34	7	No of children: 0	4	Fertility	152	Cluster-4; (N = 152) (Mdn = 0.3)	0.302632	0.182378	0.239291	#1E88E5	0.432515
35	7	No of children: 0	5	Fertility	78	Cluster-5; (N = 78) (Mdn = 0.31)	0.307692	0.171284	0.239291	#1E88E5	0.41718
36	8	No of children: 1	1	Fertility	66	Cluster-1; (N = 66) (Mdn = 0.29)	0.287879	0.0846874	0.211965	#1E88E5	0
37	8	No of children: 1	2	Fertility	65	Cluster-2; (N = 65) (Mdn = 0.29)	0.292308	-0.0354799	0.211965	#1E88E5	0
38	8	No of children: 1	3	Fertility	103	Cluster-3; (N = 103) (Mdn = 0.3)	0.300971	0.100296	0.211965	#1E88E5	0.321194
39	8	No of children: 1	4	Fertility	152	Cluster-4; (N = 152) (Mdn = 0.3)	0.302632	0.0732666	0.211965	#1E88E5	0.256867
40	8	No of children: 1	5	Fertility	78	Cluster-5; (N = 78) (Mdn = 0.31)	0.307692	0.0722067	0.211965	#1E88E5	0
41	9	No of children: 2	1	Fertility	66	Cluster-1; (N = 66) (Mdn = 0.29)	0.287879	0.109802	0.192024	#1E88E5	0.363793
42	9	No of children: 2	2	Fertility	65	Cluster-2; (N = 65) (Mdn = 0.29)	0.292308	0.172077	0.192024	#1E88E5	0.472608
43	9	No of children: 2	3	Fertility	103	Cluster-3; (N = 103) (Mdn = 0.3)	0.300971	0.020229	0.192024	#1E88E5	0
44	9	No of children: 2	4	Fertility	152	Cluster-4; (N = 152) (Mdn = 0.3)	0.302632	-0.00210106	0.192024	#1E88E5	0
45	9	No of children: 2	5	Fertility	78	Cluster-5; (N = 78) (Mdn = 0.31)	0.307692	-0.0176249	0.192024	#1E88E5	0
46	10	Currently pregnant	1	Fertility	66	Cluster-1; (N = 66) (Mdn = 0.29)	0.287879	0.0732425	0.268914	#1E88E5	0
47	10	Currently pregnant	2	Fertility	65	Cluster-2; (N = 65) (Mdn = 0.29)	0.292308	-0.218208	0.268914	#1E88E5	-0.811443
48	10	Currently pregnant	3	Fertility	103	Cluster-3; (N = 103) (Mdn = 0.3)	0.300971	-0.00890473	0.268914	#1E88E5	0
49	10	Currently pregnant	4	Fertility	152	Cluster-4; (N = 152) (Mdn = 0.3)	0.302632	0.150114	0.268914	#1E88E5	0.358244
50	10	Currently pregnant	5	Fertility	78	Cluster-5; (N = 78) (Mdn = 0.31)	0.307692	0.0427733	0.268914	#1E88E5	0
51	11	No of children: 4	1	Fertility	66	Cluster-1; (N = 66) (Mdn = 0.29)	0.287879	-0.190739	0.231905	#1E88E5	-0.822487
52	11	No of children: 4	2	Fertility	65	Cluster-2; (N = 65) (Mdn = 0.29)	0.292308	-0.202926	0.231905	#1E88E5	-0.875037
53	11	No of children: 4	3	Fertility	103	Cluster-3; (N = 103) (Mdn = 0.3)	0.300971	-0.197433	0.231905	#1E88E5	-0.851352
54	11	No of children: 4	4	Fertility	152	Cluster-4; (N = 152) (Mdn = 0.3)	0.302632	-0.224658	0.231905	#1E88E5	-0.968749
55	11	No of children: 4	5	Fertility	78	Cluster-5; (N = 78) (Mdn = 0.31)	0.307692	-0.205306	0.231905	#1E88E5	-0.8853
56	12	HH has electricity	1	HH socioeconomics	66	Cluster-1; (N = 66) (Mdn = 0.29)	0.287879	0.154096	0.828298	#1E88E5	0.156858
57	12	HH has electricity	2	HH socioeconomics	65	Cluster-2; (N = 65) (Mdn = 0.29)	0.292308	0.159935	0.828298	#1E88E5	0.161839
58	12	HH has electricity	3	HH socioeconomics	103	Cluster-3; (N = 103) (Mdn = 0.3)	0.300971	0.164965	0.828298	#1E88E5	0.166084
59	12	HH has electricity	4	HH socioeconomics	152	Cluster-4; (N = 152) (Mdn = 0.3)	0.302632	0.166419	0.828298	#1E88E5	0.167303
60	12	HH has electricity	5	HH socioeconomics	78	Cluster-5; (N = 78) (Mdn = 0.31)	0.307692	0.162398	0.828298	#1E88E5	0.163923
61	13	HH has a TV	1	HH socioeconomics	66	Cluster-1; (N = 66) (Mdn = 0.29)	0.287879	0.350363	0.535427	#1E88E5	0.395537
62	13	HH has a TV	2	HH socioeconomics	65	Cluster-2; (N = 65) (Mdn = 0.29)	0.292308	0.207553	0.535427	#1E88E5	0.279352
63	13	HH has a TV	3	HH socioeconomics	103	Cluster-3; (N = 103) (Mdn = 0.3)	0.300971	0.424517	0.535427	#1E88E5	0.442231
64	13	HH has a TV	4	HH socioeconomics	152	Cluster-4; (N = 152) (Mdn = 0.3)	0.302632	0.134532	0.535427	#1E88E5	0.200806
65	13	HH has a TV	5	HH socioeconomics	78	Cluster-5; (N = 78) (Mdn = 0.31)	0.307692	0.224288	0.535427	#1E88E5	0.295226
66	14	HH head has secondary+ education	1	HH socioeconomics	66	Cluster-1; (N = 66) (Mdn = 0.29)	0.287879	0.298617	0.589804	#1E88E5	0.336121
67	14	HH head has secondary+ education	2	HH socioeconomics	65	Cluster-2; (N = 65) (Mdn = 0.29)	0.292308	0.372575	0.589804	#1E88E5	0.38714
68	14	HH head has secondary+ education	3	HH socioeconomics	103	Cluster-3; (N = 103) (Mdn = 0.3)	0.300971	0.383962	0.589804	#1E88E5	0.394306
69	14	HH head has secondary+ education	4	HH socioeconomics	152	Cluster-4; (N = 152) (Mdn = 0.3)	0.302632	0.400458	0.589804	#1E88E5	0.404396
70	14	HH head has secondary+ education	5	HH socioeconomics	78	Cluster-5; (N = 78) (Mdn = 0.31)	0.307692	0.396344	0.589804	#1E88E5	0.401911
71	15	HH has a fridge	1	HH socioeconomics	66	Cluster-1; (N = 66) (Mdn = 0.29)	0.287879	0.118127	0.152666	#1E88E5	0
72	15	HH has a fridge	2	HH socioeconomics	65	Cluster-2; (N = 65) (Mdn = 0.29)	0.292308	0.136312	0.152666	#1E88E5	0.471703
73	15	HH has a fridge	3	HH socioeconomics	103	Cluster-3; (N = 103) (Mdn = 0.3)	0.300971	0.387373	0.152666	#1E88E5	0.717305
74	15	HH has a fridge	4	HH socioeconomics	152	Cluster-4; (N = 152) (Mdn = 0.3)	0.302632	-0.120166	0.152666	#1E88E5	-0.787118
75	15	HH has a fridge	5	HH socioeconomics	78	Cluster-5; (N = 78) (Mdn = 0.31)	0.307692	0.0975451	0.152666	#1E88E5	0
76	16	HH owns house	1	HH socioeconomics	66	Cluster-1; (N = 66) (Mdn = 0.29)	0.287879	-0.480051	0.509503	#1E88E5	-0.942195
77	16	HH owns house	2	HH socioeconomics	65	Cluster-2; (N = 65) (Mdn = 0.29)	0.292308	-0.334407	0.509503	#1E88E5	-0.65634
78	16	HH owns house	3	HH socioeconomics	103	Cluster-3; (N = 103) (Mdn = 0.3)	0.300971	-0.0858717	0.509503	#1E88E5	0
79	16	HH owns house	4	HH socioeconomics	152	Cluster-4; (N = 152) (Mdn = 0.3)	0.302632	-0.125839	0.509503	#1E88E5	-0.246983
80	16	HH owns house	5	HH socioeconomics	78	Cluster-5; (N = 78) (Mdn = 0.31)	0.307692	-0.371771	0.509503	#1E88E5	-0.729674
81	17	HH owns land	1	HH socioeconomics	66	Cluster-1; (N = 66) (Mdn = 0.29)	0.287879	-0.428502	0.461538	#1E88E5	-0.928421
82	17	HH owns land	2	HH socioeconomics	65	Cluster-2; (N = 65) (Mdn = 0.29)	0.292308	-0.197856	0.461538	#1E88E5	-0.428687
83	17	HH owns land	3	HH socioeconomics	103	Cluster-3; (N = 103) (Mdn = 0.3)	0.300971	0.109335	0.461538	#1E88E5	0
84	17	HH owns land	4	HH socioeconomics	152	Cluster-4; (N = 152) (Mdn = 0.3)	0.302632	0.0761341	0.461538	#1E88E5	0
85	17	HH owns land	5	HH socioeconomics	78	Cluster-5; (N = 78) (Mdn = 0.31)	0.307692	-0.22926	0.461538	#1E88E5	-0.49673
86	18	HH has a smartphone	1	HH socioeconomics	66	Cluster-1; (N = 66) (Mdn = 0.29)	0.287879	0.601842	0.14317	#1E88E5	0.807828
87	18	HH has a smartphone	2	HH socioeconomics	65	Cluster-2; (N = 65) (Mdn = 0.29)	0.292308	-0.12513	0.14317	#1E88E5	-0.873994
88	18	HH has a smartphone	3	HH socioeconomics	103	Cluster-3; (N = 103) (Mdn = 0.3)	0.300971	-0.135626	0.14317	#1E88E5	-0.947308
89	18	HH has a smartphone	4	HH socioeconomics	152	Cluster-4; (N = 152) (Mdn = 0.3)	0.302632	-0.138087	0.14317	#1E88E5	-0.964493
90	18	HH has a smartphone	5	HH socioeconomics	78	Cluster-5; (N = 78) (Mdn = 0.31)	0.307692	-0.124132	0.14317	#1E88E5	-0.867025
91	19	Temporary or mud walls vs cement, brick or metal	1	HH socioeconomics	66	Cluster-1; (N = 66) (Mdn = 0.29)	0.287879	-0.144288	0.19065	#1E88E5	-0.756822
92	19	Temporary or mud walls vs cement, brick or metal	2	HH socioeconomics	65	Cluster-2; (N = 65) (Mdn = 0.29)	0.292308	-0.158758	0.19065	#1E88E5	-0.832719
93	19	Temporary or mud walls vs cement, brick or metal	3	HH socioeconomics	103	Cluster-3; (N = 103) (Mdn = 0.3)	0.300971	-0.183344	0.19065	#1E88E5	-0.96168
94	19	Temporary or mud walls vs cement, brick or metal	4	HH socioeconomics	152	Cluster-4; (N = 152) (Mdn = 0.3)	0.302632	-0.14438	0.19065	#1E88E5	-0.757302
95	19	Temporary or mud walls vs cement, brick or metal	5	HH socioeconomics	78	Cluster-5; (N = 78) (Mdn = 0.31)	0.307692	-0.147206	0.19065	#1E88E5	-0.772125
96	20	Uses soap when handwashing	1	WASH	66	Cluster-1; (N = 66) (Mdn = 0.29)	0.287879	0.141142	0.832589	#2903F6	0.14495
97	20	Uses soap when handwashing	2	WASH	65	Cluster-2; (N = 65) (Mdn = 0.29)	0.292308	0.0964741	0.832589	#2903F6	0
98	20	Uses soap when handwashing	3	WASH	103	Cluster-3; (N = 103) (Mdn = 0.3)	0.300971	0.111327	0.832589	#2903F6	0.117942
99	20	Uses soap when handwashing	4	WASH	152	Cluster-4; (N = 152) (Mdn = 0.3)	0.302632	0.0813336	0.832589	#2903F6	0
100	20	Uses soap when handwashing	5	WASH	78	Cluster-5; (N = 78) (Mdn = 0.31)	0.307692	0.13468	0.832589	#2903F6	0.139237
101	21	Washing water: protected public	1	WASH	66	Cluster-1; (N = 66) (Mdn = 0.29)	0.287879	0.349606	0.443956	#2903F6	0.440553
102	21	Washing water: protected public	2	WASH	65	Cluster-2; (N = 65) (Mdn = 0.29)	0.292308	-0.012206	0.443956	#2903F6	0
103	21	Washing water: protected public	3	WASH	103	Cluster-3; (N = 103) (Mdn = 0.3)	0.300971	-0.429624	0.443956	#2903F6	-0.967717
104	21	Washing water: protected public	4	WASH	152	Cluster-4; (N = 152) (Mdn = 0.3)	0.302632	0.515247	0.443956	#2903F6	0.537162
105	21	Washing water: protected public	5	WASH	78	Cluster-5; (N = 78) (Mdn = 0.31)	0.307692	0.175523	0.443956	#2903F6	0
106	22	Drinking water: Protected public	1	WASH	66	Cluster-1; (N = 66) (Mdn = 0.29)	0.287879	0.291211	0.434114	#2903F6	0.40149
107	22	Drinking water: Protected public	2	WASH	65	Cluster-2; (N = 65) (Mdn = 0.29)	0.292308	-0.0487912	0.434114	#2903F6	0
108	22	Drinking water: Protected public	3	WASH	103	Cluster-3; (N = 103) (Mdn = 0.3)	0.300971	-0.422172	0.434114	#2903F6	-0.972492
109	22	Drinking water: Protected public	4	WASH	152	Cluster-4; (N = 152) (Mdn = 0.3)	0.302632	0.519094	0.434114	#2903F6	0.544576
110	22	Drinking water: Protected public	5	WASH	78	Cluster-5; (N = 78) (Mdn = 0.31)	0.307692	-0.0935496	0.434114	#2903F6	0
111	23	Toilet: Private flush	1	WASH	66	Cluster-1; (N = 66) (Mdn = 0.29)	0.287879	-0.134645	0.313826	#2903F6	-0.429045
112	23	Toilet: Private flush	2	WASH	65	Cluster-2; (N = 65) (Mdn = 0.29)	0.292308	0.269828	0.313826	#2903F6	0.462309
113	23	Toilet: Private flush	3	WASH	103	Cluster-3; (N = 103) (Mdn = 0.3)	0.300971	0.651938	0.313826	#2903F6	0.675049
114	23	Toilet: Private flush	4	WASH	152	Cluster-4; (N = 152) (Mdn = 0.3)	0.302632	-0.0714401	0.313826	#2903F6	-0.227642
115	23	Toilet: Private flush	5	WASH	78	Cluster-5; (N = 78) (Mdn = 0.31)	0.307692	0.337254	0.313826	#2903F6	0.517992
116	24	Toilet: Public flush	1	WASH	66	Cluster-1; (N = 66) (Mdn = 0.29)	0.287879	0.394555	0.267008	#2903F6	0.596398
117	24	Toilet: Public flush	2	WASH	65	Cluster-2; (N = 65) (Mdn = 0.29)	0.292308	0.00105278	0.267008	#2903F6	0
118	24	Toilet: Public flush	3	WASH	103	Cluster-3; (N = 103) (Mdn = 0.3)	0.300971	-0.257307	0.267008	#2903F6	-0.963666
119	24	Toilet: Public flush	4	WASH	152	Cluster-4; (N = 152) (Mdn = 0.3)	0.302632	0.33109	0.267008	#2903F6	0.553571
120	24	Toilet: Public flush	5	WASH	78	Cluster-5; (N = 78) (Mdn = 0.31)	0.307692	-0.0835217	0.267008	#2903F6	0
121	25	Washing water: Unprotected public	1	WASH	66	Cluster-1; (N = 66) (Mdn = 0.29)	0.287879	-0.0142606	0.0659341	#2903F6	0
122	25	Washing water: Unprotected public	2	WASH	65	Cluster-2; (N = 65) (Mdn = 0.29)	0.292308	-0.0312333	0.0659341	#2903F6	0
123	25	Washing water: Unprotected public	3	WASH	103	Cluster-3; (N = 103) (Mdn = 0.3)	0.300971	-0.0583426	0.0659341	#2903F6	-0.884863
124	25	Washing water: Unprotected public	4	WASH	152	Cluster-4; (N = 152) (Mdn = 0.3)	0.302632	-0.0495197	0.0659341	#2903F6	-0.751049
125	25	Washing water: Unprotected public	5	WASH	78	Cluster-5; (N = 78) (Mdn = 0.31)	0.307692	-0.0142851	0.0659341	#2903F6	0
126	26	Drinking water: Unprotected private	1	WASH	66	Cluster-1; (N = 66) (Mdn = 0.29)	0.287879	-0.000904605	0.0534407	#2903F6	0
127	26	Drinking water: Unprotected private	2	WASH	65	Cluster-2; (N = 65) (Mdn = 0.29)	0.292308	-0.0213285	0.0534407	#2903F6	0
128	26	Drinking water: Unprotected private	3	WASH	103	Cluster-3; (N = 103) (Mdn = 0.3)	0.300971	-0.0449921	0.0534407	#2903F6	-0.841907
129	26	Drinking water: Unprotected private	4	WASH	152	Cluster-4; (N = 152) (Mdn = 0.3)	0.302632	-0.0403367	0.0534407	#2903F6	-0.754793
130	26	Drinking water: Unprotected private	5	WASH	78	Cluster-5; (N = 78) (Mdn = 0.31)	0.307692	0.0557138	0.0534407	#2903F6	0
131	27	Drinking water: Protected private	1	WASH	66	Cluster-1; (N = 66) (Mdn = 0.29)	0.287879	-0.237305	0.431186	#2903F6	-0.550355
132	27	Drinking water: Protected private	2	WASH	65	Cluster-2; (N = 65) (Mdn = 0.29)	0.292308	0.0824837	0.431186	#2903F6	0
133	27	Drinking water: Protected private	3	WASH	103	Cluster-3; (N = 103) (Mdn = 0.3)	0.300971	0.535251	0.431186	#2903F6	0.553839
134	27	Drinking water: Protected private	4	WASH	152	Cluster-4; (N = 152) (Mdn = 0.3)	0.302632	-0.419749	0.431186	#2903F6	-0.973475
135	27	Drinking water: Protected private	5	WASH	78	Cluster-5; (N = 78) (Mdn = 0.31)	0.307692	-0.099255	0.431186	#2903F6	0
136	28	Raw sewage near HH	1	WASH	66	Cluster-1; (N = 66) (Mdn = 0.29)	0.287879	0.168893	0.324324	#2903F6	0.342432
137	28	Raw sewage near HH	2	WASH	65	Cluster-2; (N = 65) (Mdn = 0.29)	0.292308	-0.145108	0.324324	#2903F6	-0.447416
138	28	Raw sewage near HH	3	WASH	103	Cluster-3; (N = 103) (Mdn = 0.3)	0.300971	-0.258842	0.324324	#2903F6	-0.798097
139	28	Raw sewage near HH	4	WASH	152	Cluster-4; (N = 152) (Mdn = 0.3)	0.302632	-0.257057	0.324324	#2903F6	-0.792594
140	28	Raw sewage near HH	5	WASH	78	Cluster-5; (N = 78) (Mdn = 0.31)	0.307692	0.193612	0.324324	#2903F6	0.373814
141	29	Washing water: Unprotected private	1	WASH	66	Cluster-1; (N = 66) (Mdn = 0.29)	0.287879	-0.0777652	0.0959707	#2903F6	-0.810301
142	29	Washing water: Unprotected private	2	WASH	65	Cluster-2; (N = 65) (Mdn = 0.29)	0.292308	-0.0612419	0.0959707	#2903F6	0
143	29	Washing water: Unprotected private	3	WASH	103	Cluster-3; (N = 103) (Mdn = 0.3)	0.300971	-0.0882419	0.0959707	#2903F6	-0.919467
144	29	Washing water: Unprotected private	4	WASH	152	Cluster-4; (N = 152) (Mdn = 0.3)	0.302632	-0.0841654	0.0959707	#2903F6	-0.876991
145	29	Washing water: Unprotected private	5	WASH	78	Cluster-5; (N = 78) (Mdn = 0.31)	0.307692	-0.0496887	0.0959707	#2903F6	0
146	30	Washing water: Protected private	1	WASH	66	Cluster-1; (N = 66) (Mdn = 0.29)	0.287879	-0.26774	0.394139	#2903F6	-0.679303
147	30	Washing water: Protected private	2	WASH	65	Cluster-2; (N = 65) (Mdn = 0.29)	0.292308	0.0836338	0.394139	#2903F6	0
148	30	Washing water: Protected private	3	WASH	103	Cluster-3; (N = 103) (Mdn = 0.3)	0.300971	0.57108	0.394139	#2903F6	0.591658
149	30	Washing water: Protected private	4	WASH	152	Cluster-4; (N = 152) (Mdn = 0.3)	0.302632	-0.38472	0.394139	#2903F6	-0.976102
150	30	Washing water: Protected private	5	WASH	78	Cluster-5; (N = 78) (Mdn = 0.31)	0.307692	-0.121476	0.394139	#2903F6	-0.308206
151	31	Drinking water: Unprotected public	1	WASH	66	Cluster-1; (N = 66) (Mdn = 0.29)	0.287879	-0.062039	0.0812592	#2903F6	-0.763472
152	31	Drinking water: Unprotected public	2	WASH	65	Cluster-2; (N = 65) (Mdn = 0.29)	0.292308	-0.0408501	0.0812592	#2903F6	0
153	31	Drinking water: Unprotected public	3	WASH	103	Cluster-3; (N = 103) (Mdn = 0.3)	0.300971	-0.0726485	0.0812592	#2903F6	-0.894035
154	31	Drinking water: Unprotected public	4	WASH	152	Cluster-4; (N = 152) (Mdn = 0.3)	0.302632	-0.0627972	0.0812592	#2903F6	-0.772801
155	31	Drinking water: Unprotected public	5	WASH	78	Cluster-5; (N = 78) (Mdn = 0.31)	0.307692	0.030374	0.0812592	#2903F6	0
156	32	Toilet: No facility	1	WASH	66	Cluster-1; (N = 66) (Mdn = 0.29)	0.287879	-0.0512278	0.0629115	#2903F6	-0.814284
157	32	Toilet: No facility	2	WASH	65	Cluster-2; (N = 65) (Mdn = 0.29)	0.292308	-0.0526966	0.0629115	#2903F6	-0.837631
158	32	Toilet: No facility	3	WASH	103	Cluster-3; (N = 103) (Mdn = 0.3)	0.300971	-0.0564187	0.0629115	#2903F6	-0.896795
159	32	Toilet: No facility	4	WASH	152	Cluster-4; (N = 152) (Mdn = 0.3)	0.302632	-0.0581498	0.0629115	#2903F6	-0.924312
160	32	Toilet: No facility	5	WASH	78	Cluster-5; (N = 78) (Mdn = 0.31)	0.307692	-0.0540507	0.0629115	#2903F6	-0.859155
161	33	Toilet: Pit latrine	1	WASH	66	Cluster-1; (N = 66) (Mdn = 0.29)	0.287879	-0.217063	0.356255	#2903F6	-0.609291
162	33	Toilet: Pit latrine	2	WASH	65	Cluster-2; (N = 65) (Mdn = 0.29)	0.292308	-0.228954	0.356255	#2903F6	-0.642669
163	33	Toilet: Pit latrine	3	WASH	103	Cluster-3; (N = 103) (Mdn = 0.3)	0.300971	-0.343977	0.356255	#2903F6	-0.965536
164	33	Toilet: Pit latrine	4	WASH	152	Cluster-4; (N = 152) (Mdn = 0.3)	0.302632	-0.205977	0.356255	#2903F6	-0.578175
165	33	Toilet: Pit latrine	5	WASH	78	Cluster-5; (N = 78) (Mdn = 0.31)	0.307692	-0.208583	0.356255	#2903F6	-0.585487
166	34	Heard the term AMR	1	Patient Health	66	Cluster-1; (N = 66) (Mdn = 0.29)	0.287879	-0.107774	0.637162	#572B02	0
167	34	Heard the term AMR	2	Patient Health	65	Cluster-2; (N = 65) (Mdn = 0.29)	0.292308	-0.0741052	0.637162	#572B02	0
168	34	Heard the term AMR	3	Patient Health	103	Cluster-3; (N = 103) (Mdn = 0.3)	0.300971	-0.0408741	0.637162	#572B02	0
169	34	Heard the term AMR	4	Patient Health	152	Cluster-4; (N = 152) (Mdn = 0.3)	0.302632	0.00498525	0.637162	#572B02	0
170	34	Heard the term AMR	5	Patient Health	78	Cluster-5; (N = 78) (Mdn = 0.31)	0.307692	0.194161	0.637162	#572B02	0.233557
171	35	Has recurrent UTI symptoms	1	Patient Health	66	Cluster-1; (N = 66) (Mdn = 0.29)	0.287879	-0.058277	0.61283	#572B02	0
172	35	Has recurrent UTI symptoms	2	Patient Health	65	Cluster-2; (N = 65) (Mdn = 0.29)	0.292308	0.287765	0.61283	#572B02	0.319527
173	35	Has recurrent UTI symptoms	3	Patient Health	103	Cluster-3; (N = 103) (Mdn = 0.3)	0.300971	0.0821399	0.61283	#572B02	0
174	35	Has recurrent UTI symptoms	4	Patient Health	152	Cluster-4; (N = 152) (Mdn = 0.3)	0.302632	0.109472	0.61283	#572B02	0
175	35	Has recurrent UTI symptoms	5	Patient Health	78	Cluster-5; (N = 78) (Mdn = 0.31)	0.307692	-0.112132	0.61283	#572B02	0
176	36	UTI treatment seeking: direct to clinic	1	Patient Health	66	Cluster-1; (N = 66) (Mdn = 0.29)	0.287879	-0.0562943	0.509834	#572B02	0
177	36	UTI treatment seeking: direct to clinic	2	Patient Health	65	Cluster-2; (N = 65) (Mdn = 0.29)	0.292308	-0.46159	0.509834	#572B02	-0.905374
178	36	UTI treatment seeking: direct to clinic	3	Patient Health	103	Cluster-3; (N = 103) (Mdn = 0.3)	0.300971	0.389159	0.509834	#572B02	0.432884
179	36	UTI treatment seeking: direct to clinic	4	Patient Health	152	Cluster-4; (N = 152) (Mdn = 0.3)	0.302632	0.410377	0.509834	#572B02	0.44596
180	36	UTI treatment seeking: direct to clinic	5	Patient Health	78	Cluster-5; (N = 78) (Mdn = 0.31)	0.307692	0.0144582	0.509834	#572B02	0
181	37	Took ABs in past 6 months	1	Patient Health	66	Cluster-1; (N = 66) (Mdn = 0.29)	0.287879	-0.500055	0.552228	#572B02	-0.905522
182	37	Took ABs in past 6 months	2	Patient Health	65	Cluster-2; (N = 65) (Mdn = 0.29)	0.292308	0.413424	0.552228	#572B02	0.428129
183	37	Took ABs in past 6 months	3	Patient Health	103	Cluster-3; (N = 103) (Mdn = 0.3)	0.300971	0.0281777	0.552228	#572B02	0
184	37	Took ABs in past 6 months	4	Patient Health	152	Cluster-4; (N = 152) (Mdn = 0.3)	0.302632	-0.0249019	0.552228	#572B02	0
185	37	Took ABs in past 6 months	5	Patient Health	78	Cluster-5; (N = 78) (Mdn = 0.31)	0.307692	0.208186	0.552228	#572B02	0.27378
186	38	Is familiar with ABs	1	Patient Health	66	Cluster-1; (N = 66) (Mdn = 0.29)	0.287879	-0.129619	0.525373	#572B02	0
187	38	Is familiar with ABs	2	Patient Health	65	Cluster-2; (N = 65) (Mdn = 0.29)	0.292308	0.356604	0.525373	#572B02	0.404323
188	38	Is familiar with ABs	3	Patient Health	103	Cluster-3; (N = 103) (Mdn = 0.3)	0.300971	0.14926	0.525373	#572B02	0.221246
189	38	Is familiar with ABs	4	Patient Health	152	Cluster-4; (N = 152) (Mdn = 0.3)	0.302632	-0.166421	0.525373	#572B02	-0.316767
190	38	Is familiar with ABs	5	Patient Health	78	Cluster-5; (N = 78) (Mdn = 0.31)	0.307692	-0.106967	0.525373	#572B02	0
191	39	Knows the term 'antibiotic'	1	Patient Health	66	Cluster-1; (N = 66) (Mdn = 0.29)	0.287879	-0.199946	0.56474	#572B02	-0.35405
192	39	Knows the term 'antibiotic'	2	Patient Health	65	Cluster-2; (N = 65) (Mdn = 0.29)	0.292308	0.412694	0.56474	#572B02	0.422222
193	39	Knows the term 'antibiotic'	3	Patient Health	103	Cluster-3; (N = 103) (Mdn = 0.3)	0.300971	0.422933	0.56474	#572B02	0.428212
194	39	Knows the term 'antibiotic'	4	Patient Health	152	Cluster-4; (N = 152) (Mdn = 0.3)	0.302632	0.416507	0.56474	#572B02	0.424467
195	39	Knows the term 'antibiotic'	5	Patient Health	78	Cluster-5; (N = 78) (Mdn = 0.31)	0.307692	0.18763	0.56474	#572B02	0.249385
196	40	Went to private clinic to treat UTI symptoms	1	Patient Health	66	Cluster-1; (N = 66) (Mdn = 0.29)	0.287879	0.126683	0.130862	#572B02	0
197	40	Went to private clinic to treat UTI symptoms	2	Patient Health	65	Cluster-2; (N = 65) (Mdn = 0.29)	0.292308	0.175335	0.130862	#572B02	0
198	40	Went to private clinic to treat UTI symptoms	3	Patient Health	103	Cluster-3; (N = 103) (Mdn = 0.3)	0.300971	-0.116837	0.130862	#572B02	-0.892823
199	40	Went to private clinic to treat UTI symptoms	4	Patient Health	152	Cluster-4; (N = 152) (Mdn = 0.3)	0.302632	-0.118534	0.130862	#572B02	-0.905795
200	40	Went to private clinic to treat UTI symptoms	5	Patient Health	78	Cluster-5; (N = 78) (Mdn = 0.31)	0.307692	-0.0553012	0.130862	#572B02	0
201	41	Patient difficulty with health costs	1	Patient Health	66	Cluster-1; (N = 66) (Mdn = 0.29)	0.287879	0.0967005	0.656342	#572B02	0
202	41	Patient difficulty with health costs	2	Patient Health	65	Cluster-2; (N = 65) (Mdn = 0.29)	0.292308	-0.0172843	0.656342	#572B02	0
203	41	Patient difficulty with health costs	3	Patient Health	103	Cluster-3; (N = 103) (Mdn = 0.3)	0.300971	-0.289041	0.656342	#572B02	-0.440382
204	41	Patient difficulty with health costs	4	Patient Health	152	Cluster-4; (N = 152) (Mdn = 0.3)	0.302632	-0.0472576	0.656342	#572B02	0
205	41	Patient difficulty with health costs	5	Patient Health	78	Cluster-5; (N = 78) (Mdn = 0.31)	0.307692	-0.167606	0.656342	#572B02	-0.255364
206	42	UTI treatment seeking: 3+ treatment failure	1	Patient Health	66	Cluster-1; (N = 66) (Mdn = 0.29)	0.287879	-0.00147839	0.0635401	#572B02	0
207	42	UTI treatment seeking: 3+ treatment failure	2	Patient Health	65	Cluster-2; (N = 65) (Mdn = 0.29)	0.292308	-0.00147499	0.0635401	#572B02	0
208	42	UTI treatment seeking: 3+ treatment failure	3	Patient Health	103	Cluster-3; (N = 103) (Mdn = 0.3)	0.300971	-0.055813	0.0635401	#572B02	-0.87839
209	42	UTI treatment seeking: 3+ treatment failure	4	Patient Health	152	Cluster-4; (N = 152) (Mdn = 0.3)	0.302632	-0.0555505	0.0635401	#572B02	-0.874259
210	42	UTI treatment seeking: 3+ treatment failure	5	Patient Health	78	Cluster-5; (N = 78) (Mdn = 0.31)	0.307692	-0.0103393	0.0635401	#572B02	0
211	43	UTI treatment seeking: 2 treatment failure	1	Patient Health	66	Cluster-1; (N = 66) (Mdn = 0.29)	0.287879	-0.0232924	0.135401	#572B02	0
212	43	UTI treatment seeking: 2 treatment failure	2	Patient Health	65	Cluster-2; (N = 65) (Mdn = 0.29)	0.292308	-0.0671866	0.135401	#572B02	0
213	43	UTI treatment seeking: 2 treatment failure	3	Patient Health	103	Cluster-3; (N = 103) (Mdn = 0.3)	0.300971	-0.127418	0.135401	#572B02	-0.941041
214	43	UTI treatment seeking: 2 treatment failure	4	Patient Health	152	Cluster-4; (N = 152) (Mdn = 0.3)	0.302632	-0.129514	0.135401	#572B02	-0.956524
215	43	UTI treatment seeking: 2 treatment failure	5	Patient Health	78	Cluster-5; (N = 78) (Mdn = 0.31)	0.307692	-0.0918073	0.135401	#572B02	0
216	44	UTI treatment seeking: 1 treatment failure	1	Patient Health	66	Cluster-1; (N = 66) (Mdn = 0.29)	0.287879	0.0213074	0.291225	#572B02	0
217	44	UTI treatment seeking: 1 treatment failure	2	Patient Health	65	Cluster-2; (N = 65) (Mdn = 0.29)	0.292308	0.522126	0.291225	#572B02	0.641944
218	44	UTI treatment seeking: 1 treatment failure	3	Patient Health	103	Cluster-3; (N = 103) (Mdn = 0.3)	0.300971	-0.211571	0.291225	#572B02	-0.726487
219	44	UTI treatment seeking: 1 treatment failure	4	Patient Health	152	Cluster-4; (N = 152) (Mdn = 0.3)	0.302632	-0.228685	0.291225	#572B02	-0.785251
220	44	UTI treatment seeking: 1 treatment failure	5	Patient Health	78	Cluster-5; (N = 78) (Mdn = 0.31)	0.307692	0.0685935	0.291225	#572B02	0
221	45	Feels UTI stigma	1	Patient Health	66	Cluster-1; (N = 66) (Mdn = 0.29)	0.287879	0.362156	0.217424	#572B02	0.624859
222	45	Feels UTI stigma	2	Patient Health	65	Cluster-2; (N = 65) (Mdn = 0.29)	0.292308	0.0541148	0.217424	#572B02	0
223	45	Feels UTI stigma	3	Patient Health	103	Cluster-3; (N = 103) (Mdn = 0.3)	0.300971	-0.18882	0.217424	#572B02	-0.868443
224	45	Feels UTI stigma	4	Patient Health	152	Cluster-4; (N = 152) (Mdn = 0.3)	0.302632	-0.197971	0.217424	#572B02	-0.910532
225	45	Feels UTI stigma	5	Patient Health	78	Cluster-5; (N = 78) (Mdn = 0.31)	0.307692	0.202818	0.217424	#572B02	0.482622
226	46	Delayed seeking UTI treatment	1	Patient Health	66	Cluster-1; (N = 66) (Mdn = 0.29)	0.287879	0.14386	0.235208	#572B02	0
227	46	Delayed seeking UTI treatment	2	Patient Health	65	Cluster-2; (N = 65) (Mdn = 0.29)	0.292308	-0.178121	0.235208	#572B02	-0.757289
228	46	Delayed seeking UTI treatment	3	Patient Health	103	Cluster-3; (N = 103) (Mdn = 0.3)	0.300971	-0.196754	0.235208	#572B02	-0.836509
229	46	Delayed seeking UTI treatment	4	Patient Health	152	Cluster-4; (N = 152) (Mdn = 0.3)	0.302632	-0.205373	0.235208	#572B02	-0.873156
230	46	Delayed seeking UTI treatment	5	Patient Health	78	Cluster-5; (N = 78) (Mdn = 0.31)	0.307692	0.139952	0.235208	#572B02	0
231	47	Went to government clinic to treat UTI symptoms	1	Patient Health	66	Cluster-1; (N = 66) (Mdn = 0.29)	0.287879	-0.195505	0.260212	#572B02	-0.751331
232	47	Went to government clinic to treat UTI symptoms	2	Patient Health	65	Cluster-2; (N = 65) (Mdn = 0.29)	0.292308	0.122058	0.260212	#572B02	0
233	47	Went to government clinic to treat UTI symptoms	3	Patient Health	103	Cluster-3; (N = 103) (Mdn = 0.3)	0.300971	-0.246997	0.260212	#572B02	-0.949217
234	47	Went to government clinic to treat UTI symptoms	4	Patient Health	152	Cluster-4; (N = 152) (Mdn = 0.3)	0.302632	-0.244091	0.260212	#572B02	-0.938046
235	47	Went to government clinic to treat UTI symptoms	5	Patient Health	78	Cluster-5; (N = 78) (Mdn = 0.31)	0.307692	0.0731002	0.260212	#572B02	0
236	48	Took ABs recently for UTI	1	Patient Health	66	Cluster-1; (N = 66) (Mdn = 0.29)	0.287879	-0.204828	0.253404	#572B02	-0.808308
237	48	Took ABs recently for UTI	2	Patient Health	65	Cluster-2; (N = 65) (Mdn = 0.29)	0.292308	0.67274	0.253404	#572B02	0.726388
238	48	Took ABs recently for UTI	3	Patient Health	103	Cluster-3; (N = 103) (Mdn = 0.3)	0.300971	-0.232197	0.253404	#572B02	-0.916312
239	48	Took ABs recently for UTI	4	Patient Health	152	Cluster-4; (N = 152) (Mdn = 0.3)	0.302632	-0.239697	0.253404	#572B02	-0.94591
240	48	Took ABs recently for UTI	5	Patient Health	78	Cluster-5; (N = 78) (Mdn = 0.31)	0.307692	-0.0328529	0.253404	#572B02	0
241	49	Experienced AMR	1	Household health	66	Cluster-1; (N = 66) (Mdn = 0.29)	0.287879	0.13959	0.490469	#004D40	0
242	49	Experienced AMR	2	Household health	65	Cluster-2; (N = 65) (Mdn = 0.29)	0.292308	-0.131519	0.490469	#004D40	0
243	49	Experienced AMR	3	Household health	103	Cluster-3; (N = 103) (Mdn = 0.3)	0.300971	0.00462529	0.490469	#004D40	0
244	49	Experienced AMR	4	Household health	152	Cluster-4; (N = 152) (Mdn = 0.3)	0.302632	0.0529649	0.490469	#004D40	0
245	49	Experienced AMR	5	Household health	78	Cluster-5; (N = 78) (Mdn = 0.31)	0.307692	0.142062	0.490469	#004D40	0
246	50	Sick household member	1	Household health	66	Cluster-1; (N = 66) (Mdn = 0.29)	0.287879	-0.0886456	0.160701	#004D40	0
247	50	Sick household member	2	Household health	65	Cluster-2; (N = 65) (Mdn = 0.29)	0.292308	-0.107042	0.160701	#004D40	0
248	50	Sick household member	3	Household health	103	Cluster-3; (N = 103) (Mdn = 0.3)	0.300971	-0.101498	0.160701	#004D40	0
249	50	Sick household member	4	Household health	152	Cluster-4; (N = 152) (Mdn = 0.3)	0.302632	-0.065658	0.160701	#004D40	0
250	50	Sick household member	5	Household health	78	Cluster-5; (N = 78) (Mdn = 0.31)	0.307692	0.00072454	0.160701	#004D40	0
251	51	Has health insurance	1	Household health	66	Cluster-1; (N = 66) (Mdn = 0.29)	0.287879	0.265294	0.480643	#004D40	0.355652
252	51	Has health insurance	2	Household health	65	Cluster-2; (N = 65) (Mdn = 0.29)	0.292308	0.291845	0.480643	#004D40	0.377799
253	51	Has health insurance	3	Household health	103	Cluster-3; (N = 103) (Mdn = 0.3)	0.300971	0.400227	0.480643	#004D40	0.454354
254	51	Has health insurance	4	Household health	152	Cluster-4; (N = 152) (Mdn = 0.3)	0.302632	0.187453	0.480643	#004D40	0.280578
255	51	Has health insurance	5	Household health	78	Cluster-5; (N = 78) (Mdn = 0.31)	0.307692	0.200089	0.480643	#004D40	0.293932
256	52	Difficulty w/health costs	1	Household health	66	Cluster-1; (N = 66) (Mdn = 0.29)	0.287879	0.0883458	0.624543	#004D40	0
257	52	Difficulty w/health costs	2	Household health	65	Cluster-2; (N = 65) (Mdn = 0.29)	0.292308	-0.0471017	0.624543	#004D40	0
258	52	Difficulty w/health costs	3	Household health	103	Cluster-3; (N = 103) (Mdn = 0.3)	0.300971	-0.0846877	0.624543	#004D40	0
259	52	Difficulty w/health costs	4	Household health	152	Cluster-4; (N = 152) (Mdn = 0.3)	0.302632	-0.0285882	0.624543	#004D40	0
260	52	Difficulty w/health costs	5	Household health	78	Cluster-5; (N = 78) (Mdn = 0.31)	0.307692	-0.365645	0.624543	#004D40	-0.58546
261	53	Medicine stock outs are an obstacle	1	Household health	66	Cluster-1; (N = 66) (Mdn = 0.29)	0.287879	-0.241001	0.324926	#004D40	-0.741712
262	53	Medicine stock outs are an obstacle	2	Household health	65	Cluster-2; (N = 65) (Mdn = 0.29)	0.292308	0.042933	0.324926	#004D40	0
263	53	Medicine stock outs are an obstacle	3	Household health	103	Cluster-3; (N = 103) (Mdn = 0.3)	0.300971	0.160487	0.324926	#004D40	0.33062
264	53	Medicine stock outs are an obstacle	4	Household health	152	Cluster-4; (N = 152) (Mdn = 0.3)	0.302632	0.140023	0.324926	#004D40	0.301157
265	53	Medicine stock outs are an obstacle	5	Household health	78	Cluster-5; (N = 78) (Mdn = 0.31)	0.307692	0.417348	0.324926	#004D40	0.562256
266	54	Kept left over ABs	1	Household health	66	Cluster-1; (N = 66) (Mdn = 0.29)	0.287879	0.171687	0.256223	#004D40	0.401223
267	54	Kept left over ABs	2	Household health	65	Cluster-2; (N = 65) (Mdn = 0.29)	0.292308	-0.0453982	0.256223	#004D40	0
268	54	Kept left over ABs	3	Household health	103	Cluster-3; (N = 103) (Mdn = 0.3)	0.300971	-0.170179	0.256223	#004D40	-0.664185
269	54	Kept left over ABs	4	Household health	152	Cluster-4; (N = 152) (Mdn = 0.3)	0.302632	-0.131464	0.256223	#004D40	-0.513084
270	54	Kept left over ABs	5	Household health	78	Cluster-5; (N = 78) (Mdn = 0.31)	0.307692	-0.128949	0.256223	#004D40	0
271	55	Lack of money is an obstacle	1	Household health	66	Cluster-1; (N = 66) (Mdn = 0.29)	0.287879	0.338	0.408754	#004D40	0.452626
272	55	Lack of money is an obstacle	2	Household health	65	Cluster-2; (N = 65) (Mdn = 0.29)	0.292308	-0.0138097	0.408754	#004D40	0
273	55	Lack of money is an obstacle	3	Household health	103	Cluster-3; (N = 103) (Mdn = 0.3)	0.300971	-0.19536	0.408754	#004D40	-0.47794
274	55	Lack of money is an obstacle	4	Household health	152	Cluster-4; (N = 152) (Mdn = 0.3)	0.302632	0.0189294	0.408754	#004D40	0
275	55	Lack of money is an obstacle	5	Household health	78	Cluster-5; (N = 78) (Mdn = 0.31)	0.307692	-0.299522	0.408754	#004D40	-0.732769
276	56	HH consumes milk	1	Environment	66	Cluster-1; (N = 66) (Mdn = 0.29)	0.287879	0.129721	0.837482	#009a1e	0.13412
277	56	HH consumes milk	2	Environment	65	Cluster-2; (N = 65) (Mdn = 0.29)	0.292308	0.129083	0.837482	#009a1e	0.133548
278	56	HH consumes milk	3	Environment	103	Cluster-3; (N = 103) (Mdn = 0.3)	0.300971	0.15514	0.837482	#009a1e	0.156293
279	56	HH consumes milk	4	Environment	152	Cluster-4; (N = 152) (Mdn = 0.3)	0.302632	0.132396	0.837482	#009a1e	0.136508
280	56	HH consumes milk	5	Environment	78	Cluster-5; (N = 78) (Mdn = 0.31)	0.307692	0.151198	0.837482	#009a1e	0.152929
281	57	Uses ABs with livestock	1	Environment	66	Cluster-1; (N = 66) (Mdn = 0.29)	0.287879	-0.0583385	0.103709	#009a1e	0
282	57	Uses ABs with livestock	2	Environment	65	Cluster-2; (N = 65) (Mdn = 0.29)	0.292308	-0.061438	0.103709	#009a1e	0
283	57	Uses ABs with livestock	3	Environment	103	Cluster-3; (N = 103) (Mdn = 0.3)	0.300971	-0.0249241	0.103709	#009a1e	0
284	57	Uses ABs with livestock	4	Environment	152	Cluster-4; (N = 152) (Mdn = 0.3)	0.302632	-0.0748256	0.103709	#009a1e	-0.721494
285	57	Uses ABs with livestock	5	Environment	78	Cluster-5; (N = 78) (Mdn = 0.31)	0.307692	-0.0332123	0.103709	#009a1e	0
286	58	Rubbish dumped near HH	1	Environment	66	Cluster-1; (N = 66) (Mdn = 0.29)	0.287879	0.091642	0.642075	#009a1e	0
287	58	Rubbish dumped near HH	2	Environment	65	Cluster-2; (N = 65) (Mdn = 0.29)	0.292308	-0.17277	0.642075	#009a1e	-0.269081
288	58	Rubbish dumped near HH	3	Environment	103	Cluster-3; (N = 103) (Mdn = 0.3)	0.300971	-0.182001	0.642075	#009a1e	-0.283458
289	58	Rubbish dumped near HH	4	Environment	152	Cluster-4; (N = 152) (Mdn = 0.3)	0.302632	-0.24709	0.642075	#009a1e	-0.38483
290	58	Rubbish dumped near HH	5	Environment	78	Cluster-5; (N = 78) (Mdn = 0.31)	0.307692	-0.517752	0.642075	#009a1e	-0.806374
291	59	HH uses manure	1	Environment	66	Cluster-1; (N = 66) (Mdn = 0.29)	0.287879	-0.174571	0.221329	#009a1e	-0.788736
292	59	HH uses manure	2	Environment	65	Cluster-2; (N = 65) (Mdn = 0.29)	0.292308	-0.166082	0.221329	#009a1e	-0.750383
293	59	HH uses manure	3	Environment	103	Cluster-3; (N = 103) (Mdn = 0.3)	0.300971	-0.0800311	0.221329	#009a1e	0
294	59	HH uses manure	4	Environment	152	Cluster-4; (N = 152) (Mdn = 0.3)	0.302632	-0.132344	0.221329	#009a1e	-0.597949
295	59	HH uses manure	5	Environment	78	Cluster-5; (N = 78) (Mdn = 0.31)	0.307692	-0.205816	0.221329	#009a1e	-0.92991
296	60	HH has livestock	1	Environment	66	Cluster-1; (N = 66) (Mdn = 0.29)	0.287879	-0.282833	0.323594	#009a1e	-0.874036
297	60	HH has livestock	2	Environment	65	Cluster-2; (N = 65) (Mdn = 0.29)	0.292308	-0.259393	0.323594	#009a1e	-0.801599
298	60	HH has livestock	3	Environment	103	Cluster-3; (N = 103) (Mdn = 0.3)	0.300971	-0.16472	0.323594	#009a1e	-0.509033
299	60	HH has livestock	4	Environment	152	Cluster-4; (N = 152) (Mdn = 0.3)	0.302632	-0.152904	0.323594	#009a1e	-0.472518
300	60	HH has livestock	5	Environment	78	Cluster-5; (N = 78) (Mdn = 0.31)	0.307692	-0.207547	0.323594	#009a1e	-0.641381
301	61	Urban vs rural	1	Location	66	Cluster-1; (N = 66) (Mdn = 0.29)	0.287879	0.139694	0.768942	#928F16	0.15374
302	61	Urban vs rural	2	Location	65	Cluster-2; (N = 65) (Mdn = 0.29)	0.292308	0.121267	0.768942	#928F16	0.136223
303	61	Urban vs rural	3	Location	103	Cluster-3; (N = 103) (Mdn = 0.3)	0.300971	0.112826	0.768942	#928F16	0.127954
304	61	Urban vs rural	4	Location	152	Cluster-4; (N = 152) (Mdn = 0.3)	0.302632	0.0292029	0.768942	#928F16	0
305	61	Urban vs rural	5	Location	78	Cluster-5; (N = 78) (Mdn = 0.31)	0.307692	0.210757	0.768942	#928F16	0.215124
306	62	Site: KY: Nanyuki	1	Location	66	Cluster-1; (N = 66) (Mdn = 0.29)	0.287879	-0.106325	0.118335	#928F16	-0.89851
307	62	Site: KY: Nanyuki	2	Location	65	Cluster-2; (N = 65) (Mdn = 0.29)	0.292308	0.225364	0.118335	#928F16	0.655703
308	62	Site: KY: Nanyuki	3	Location	103	Cluster-3; (N = 103) (Mdn = 0.3)	0.300971	0.262037	0.118335	#928F16	0.688898
309	62	Site: KY: Nanyuki	4	Location	152	Cluster-4; (N = 152) (Mdn = 0.3)	0.302632	0.304436	0.118335	#928F16	0.720098
310	62	Site: KY: Nanyuki	5	Location	78	Cluster-5; (N = 78) (Mdn = 0.31)	0.307692	0.00335195	0.118335	#928F16	0
311	63	Tertiary/secondary vs primary care	1	Location	66	Cluster-1; (N = 66) (Mdn = 0.29)	0.287879	-0.376398	0.490869	#928F16	-0.766798
312	63	Tertiary/secondary vs primary care	2	Location	65	Cluster-2; (N = 65) (Mdn = 0.29)	0.292308	0.489006	0.490869	#928F16	0.499049
313	63	Tertiary/secondary vs primary care	3	Location	103	Cluster-3; (N = 103) (Mdn = 0.3)	0.300971	0.499862	0.490869	#928F16	0.504539
314	63	Tertiary/secondary vs primary care	4	Location	152	Cluster-4; (N = 152) (Mdn = 0.3)	0.302632	0.502823	0.490869	#928F16	0.506015
315	63	Tertiary/secondary vs primary care	5	Location	78	Cluster-5; (N = 78) (Mdn = 0.31)	0.307692	0.482955	0.490869	#928F16	0.495937
316	64	Site: KY: Nairobi	1	Location	66	Cluster-1; (N = 66) (Mdn = 0.29)	0.287879	0.645608	0.184076	#928F16	0.778137
317	64	Site: KY: Nairobi	2	Location	65	Cluster-2; (N = 65) (Mdn = 0.29)	0.292308	0.072369	0.184076	#928F16	0
318	64	Site: KY: Nairobi	3	Location	103	Cluster-3; (N = 103) (Mdn = 0.3)	0.300971	-0.142828	0.184076	#928F16	-0.775918
319	64	Site: KY: Nairobi	4	Location	152	Cluster-4; (N = 152) (Mdn = 0.3)	0.302632	-0.125748	0.184076	#928F16	-0.683131
320	64	Site: KY: Nairobi	5	Location	78	Cluster-5; (N = 78) (Mdn = 0.31)	0.307692	0.583455	0.184076	#928F16	0.760171
321	65	Site: KY: Makueni	1	Location	66	Cluster-1; (N = 66) (Mdn = 0.29)	0.287879	-0.117862	0.130022	#928F16	-0.906476
322	65	Site: KY: Makueni	2	Location	65	Cluster-2; (N = 65) (Mdn = 0.29)	0.292308	0.161353	0.130022	#928F16	0.553764
323	65	Site: KY: Makueni	3	Location	103	Cluster-3; (N = 103) (Mdn = 0.3)	0.300971	0.382056	0.130022	#928F16	0.746089
324	65	Site: KY: Makueni	4	Location	152	Cluster-4; (N = 152) (Mdn = 0.3)	0.302632	0.34722	0.130022	#928F16	0.727556
325	65	Site: KY: Makueni	5	Location	78	Cluster-5; (N = 78) (Mdn = 0.31)	0.307692	-0.0969978	0.130022	#928F16	-0.746011
326	66	Site: TZ: Kilimanjaro	1	Location	66	Cluster-1; (N = 66) (Mdn = 0.29)	0.287879	-0.0450554	0.0569759	#928F16	-0.790781
327	66	Site: TZ: Kilimanjaro	2	Location	65	Cluster-2; (N = 65) (Mdn = 0.29)	0.292308	-0.0382953	0.0569759	#928F16	0
328	66	Site: TZ: Kilimanjaro	3	Location	103	Cluster-3; (N = 103) (Mdn = 0.3)	0.300971	-0.0484868	0.0569759	#928F16	-0.851005
329	66	Site: TZ: Kilimanjaro	4	Location	152	Cluster-4; (N = 152) (Mdn = 0.3)	0.302632	-0.0523676	0.0569759	#928F16	-0.919119
330	66	Site: TZ: Kilimanjaro	5	Location	78	Cluster-5; (N = 78) (Mdn = 0.31)	0.307692	-0.0479699	0.0569759	#928F16	-0.841932
331	67	Site: UG: Nakasongola	1	Location	66	Cluster-1; (N = 66) (Mdn = 0.29)	0.287879	-0.0223215	0.0547845	#928F16	0
332	67	Site: UG: Nakasongola	2	Location	65	Cluster-2; (N = 65) (Mdn = 0.29)	0.292308	-0.0429611	0.0547845	#928F16	-0.784183
333	67	Site: UG: Nakasongola	3	Location	103	Cluster-3; (N = 103) (Mdn = 0.3)	0.300971	-0.0485457	0.0547845	#928F16	-0.886121
334	67	Site: UG: Nakasongola	4	Location	152	Cluster-4; (N = 152) (Mdn = 0.3)	0.302632	-0.0498733	0.0547845	#928F16	-0.910354
335	67	Site: UG: Nakasongola	5	Location	78	Cluster-5; (N = 78) (Mdn = 0.31)	0.307692	-0.0459219	0.0547845	#928F16	-0.838228
336	68	International travel (yes vs no)	1	Location	66	Cluster-1; (N = 66) (Mdn = 0.29)	0.287879	0.456095	0.178963	#928F16	0.718194
337	68	International travel (yes vs no)	2	Location	65	Cluster-2; (N = 65) (Mdn = 0.29)	0.292308	-0.163401	0.178963	#928F16	-0.913045
338	68	International travel (yes vs no)	3	Location	103	Cluster-3; (N = 103) (Mdn = 0.3)	0.300971	-0.170483	0.178963	#928F16	-0.95262
339	68	International travel (yes vs no)	4	Location	152	Cluster-4; (N = 152) (Mdn = 0.3)	0.302632	-0.166905	0.178963	#928F16	-0.932624
340	68	International travel (yes vs no)	5	Location	78	Cluster-5; (N = 78) (Mdn = 0.31)	0.307692	-0.124623	0.178963	#928F16	-0.696365
341	69	Site: TZ: Mwanza	1	Location	66	Cluster-1; (N = 66) (Mdn = 0.29)	0.287879	-0.136996	0.178963	#928F16	-0.7655
342	69	Site: TZ: Mwanza	2	Location	65	Cluster-2; (N = 65) (Mdn = 0.29)	0.292308	-0.167194	0.178963	#928F16	-0.934239
343	69	Site: TZ: Mwanza	3	Location	103	Cluster-3; (N = 103) (Mdn = 0.3)	0.300971	-0.170648	0.178963	#928F16	-0.953542
344	69	Site: TZ: Mwanza	4	Location	152	Cluster-4; (N = 152) (Mdn = 0.3)	0.302632	-0.17399	0.178963	#928F16	-0.972213
345	69	Site: TZ: Mwanza	5	Location	78	Cluster-5; (N = 78) (Mdn = 0.31)	0.307692	-0.168951	0.178963	#928F16	-0.944057
346	70	Site: TZ: Mbeya	1	Location	66	Cluster-1; (N = 66) (Mdn = 0.29)	0.287879	-0.0734032	0.0840029	#928F16	-0.873818
347	70	Site: TZ: Mbeya	2	Location	65	Cluster-2; (N = 65) (Mdn = 0.29)	0.292308	-0.0706246	0.0840029	#928F16	-0.84074
348	70	Site: TZ: Mbeya	3	Location	103	Cluster-3; (N = 103) (Mdn = 0.3)	0.300971	-0.0773847	0.0840029	#928F16	-0.921214
349	70	Site: TZ: Mbeya	4	Location	152	Cluster-4; (N = 152) (Mdn = 0.3)	0.302632	-0.07911	0.0840029	#928F16	-0.941753
350	70	Site: TZ: Mbeya	5	Location	78	Cluster-5; (N = 78) (Mdn = 0.31)	0.307692	-0.07522	0.0840029	#928F16	-0.895445
351	71	Site: UG: Mbarara	1	Location	66	Cluster-1; (N = 66) (Mdn = 0.29)	0.287879	-0.0929539	0.104456	#928F16	-0.889887
352	71	Site: UG: Mbarara	2	Location	65	Cluster-2; (N = 65) (Mdn = 0.29)	0.292308	-0.0917243	0.104456	#928F16	-0.878115
353	71	Site: UG: Mbarara	3	Location	103	Cluster-3; (N = 103) (Mdn = 0.3)	0.300971	-0.0955923	0.104456	#928F16	-0.915146
354	71	Site: UG: Mbarara	4	Location	152	Cluster-4; (N = 152) (Mdn = 0.3)	0.302632	-0.0993992	0.104456	#928F16	-0.951591
355	71	Site: UG: Mbarara	5	Location	78	Cluster-5; (N = 78) (Mdn = 0.31)	0.307692	-0.0959444	0.104456	#928F16	-0.918517
356	72	Site: UG: Nakapiripirit	1	Location	66	Cluster-1; (N = 66) (Mdn = 0.29)	0.287879	-0.0767158	0.0883857	#928F16	-0.867966
357	72	Site: UG: Nakapiripirit	2	Location	65	Cluster-2; (N = 65) (Mdn = 0.29)	0.292308	-0.0785261	0.0883857	#928F16	-0.888448
358	72	Site: UG: Nakapiripirit	3	Location	103	Cluster-3; (N = 103) (Mdn = 0.3)	0.300971	-0.0820557	0.0883857	#928F16	-0.928382
359	72	Site: UG: Nakapiripirit	4	Location	152	Cluster-4; (N = 152) (Mdn = 0.3)	0.302632	-0.0833961	0.0883857	#928F16	-0.943548
360	72	Site: UG: Nakapiripirit	5	Location	78	Cluster-5; (N = 78) (Mdn = 0.31)	0.307692	-0.07987	0.0883857	#928F16	-0.903653

## Sheet: Fig S7
	order_t	new_labels	cluster	clust_group	cluster_size	cluster_lab	med_cluster	med_diff	Freq	colour	fill
1	1	Has secondary educ or higher	16	Sociodemographics	63	Cluster-16; (N = 63) (Mdn = 0.6)	0.603175	-0.230874	0.490367	#BE12B2	-0.470818
2	1	Has secondary educ or higher	17	Sociodemographics	79	Cluster-17; (N = 79) (Mdn = 0.61)	0.607595	-0.419676	0.490367	#BE12B2	-0.855841
3	1	Has secondary educ or higher	18	Sociodemographics	61	Cluster-18; (N = 61) (Mdn = 0.64)	0.639344	0.0854663	0.490367	#BE12B2	0
4	1	Has secondary educ or higher	19	Sociodemographics	117	Cluster-19; (N = 117) (Mdn = 0.68)	0.683761	-0.412939	0.490367	#BE12B2	-0.842103
5	1	Has secondary educ or higher	20	Sociodemographics	18	Cluster-20; (N = 18) (Mdn = 0.72)	0.722222	-0.156926	0.490367	#BE12B2	0
6	1	Has secondary educ or higher	21	Sociodemographics	23	Cluster-21; (N = 23) (Mdn = 0.78)	0.782609	0.254335	0.490367	#BE12B2	0.341526
7	1	Has secondary educ or higher	22	Sociodemographics	102	Cluster-22; (N = 102) (Mdn = 0.79)	0.794118	-0.294059	0.490367	#BE12B2	-0.599672
8	1	Has secondary educ or higher	23	Sociodemographics	44	Cluster-23; (N = 44) (Mdn = 0.84)	0.840909	-0.458245	0.490367	#BE12B2	-0.934496
9	1	Has secondary educ or higher	24	Sociodemographics	63	Cluster-24; (N = 63) (Mdn = 0.86)	0.857143	-0.10773	0.490367	#BE12B2	0
10	1	Has secondary educ or higher	25	Sociodemographics	64	Cluster-25; (N = 64) (Mdn = 0.88)	0.875	-0.0268585	0.490367	#BE12B2	0
11	2	Age: 45+ years	16	Sociodemographics	63	Cluster-16; (N = 63) (Mdn = 0.6)	0.603175	0.674331	0.247815	#BE12B2	0.731262
12	2	Age: 45+ years	17	Sociodemographics	79	Cluster-17; (N = 79) (Mdn = 0.61)	0.607595	0.335434	0.247815	#BE12B2	0.575113
13	2	Age: 45+ years	18	Sociodemographics	61	Cluster-18; (N = 61) (Mdn = 0.64)	0.639344	0.0917885	0.247815	#BE12B2	0
14	2	Age: 45+ years	19	Sociodemographics	117	Cluster-19; (N = 117) (Mdn = 0.68)	0.683761	-0.0397193	0.247815	#BE12B2	0
15	2	Age: 45+ years	20	Sociodemographics	18	Cluster-20; (N = 18) (Mdn = 0.72)	0.722222	0.0343862	0.247815	#BE12B2	0
16	2	Age: 45+ years	21	Sociodemographics	23	Cluster-21; (N = 23) (Mdn = 0.78)	0.782609	-0.115091	0.247815	#BE12B2	0
17	2	Age: 45+ years	22	Sociodemographics	102	Cluster-22; (N = 102) (Mdn = 0.79)	0.794118	0.0573296	0.247815	#BE12B2	0
18	2	Age: 45+ years	23	Sociodemographics	44	Cluster-23; (N = 44) (Mdn = 0.84)	0.840909	0.531389	0.247815	#BE12B2	0.681964
19	2	Age: 45+ years	24	Sociodemographics	63	Cluster-24; (N = 63) (Mdn = 0.86)	0.857143	0.0202043	0.247815	#BE12B2	0
20	2	Age: 45+ years	25	Sociodemographics	64	Cluster-25; (N = 64) (Mdn = 0.88)	0.875	-0.185387	0.247815	#BE12B2	-0.748084
21	3	Age: 25-44 years	16	Sociodemographics	63	Cluster-16; (N = 63) (Mdn = 0.6)	0.603175	-0.451481	0.490637	#BE12B2	-0.920193
22	3	Age: 25-44 years	17	Sociodemographics	79	Cluster-17; (N = 79) (Mdn = 0.61)	0.607595	-0.288282	0.490637	#BE12B2	-0.587568
23	3	Age: 25-44 years	18	Sociodemographics	61	Cluster-18; (N = 61) (Mdn = 0.64)	0.639344	0.00205472	0.490637	#BE12B2	0
24	3	Age: 25-44 years	19	Sociodemographics	117	Cluster-19; (N = 117) (Mdn = 0.68)	0.683761	-0.0642624	0.490637	#BE12B2	0
25	3	Age: 25-44 years	20	Sociodemographics	18	Cluster-20; (N = 18) (Mdn = 0.72)	0.722222	-0.0952172	0.490637	#BE12B2	0
26	3	Age: 25-44 years	21	Sociodemographics	23	Cluster-21; (N = 23) (Mdn = 0.78)	0.782609	0.0880641	0.490637	#BE12B2	0
27	3	Age: 25-44 years	22	Sociodemographics	102	Cluster-22; (N = 102) (Mdn = 0.79)	0.794118	-0.0877698	0.490637	#BE12B2	0
28	3	Age: 25-44 years	23	Sociodemographics	44	Cluster-23; (N = 44) (Mdn = 0.84)	0.840909	-0.328993	0.490637	#BE12B2	-0.670544
29	3	Age: 25-44 years	24	Sociodemographics	63	Cluster-24; (N = 63) (Mdn = 0.86)	0.857143	-0.0756413	0.490637	#BE12B2	0
30	3	Age: 25-44 years	25	Sociodemographics	64	Cluster-25; (N = 64) (Mdn = 0.88)	0.875	0.0125987	0.490637	#BE12B2	0
31	4	Age: <25 years	16	Sociodemographics	63	Cluster-16; (N = 63) (Mdn = 0.6)	0.603175	-0.228582	0.261548	#BE12B2	-0.873957
32	4	Age: <25 years	17	Sociodemographics	79	Cluster-17; (N = 79) (Mdn = 0.61)	0.607595	-0.0519355	0.261548	#BE12B2	0
33	4	Age: <25 years	18	Sociodemographics	61	Cluster-18; (N = 61) (Mdn = 0.64)	0.639344	-0.107335	0.261548	#BE12B2	0
34	4	Age: <25 years	19	Sociodemographics	117	Cluster-19; (N = 117) (Mdn = 0.68)	0.683761	0.0939468	0.261548	#BE12B2	0
35	4	Age: <25 years	20	Sociodemographics	18	Cluster-20; (N = 18) (Mdn = 0.72)	0.722222	0.0131438	0.261548	#BE12B2	0
36	4	Age: <25 years	21	Sociodemographics	23	Cluster-21; (N = 23) (Mdn = 0.78)	0.782609	0.00705942	0.261548	#BE12B2	0
37	4	Age: <25 years	22	Sociodemographics	102	Cluster-22; (N = 102) (Mdn = 0.79)	0.794118	-0.0037111	0.261548	#BE12B2	0
38	4	Age: <25 years	23	Sociodemographics	44	Cluster-23; (N = 44) (Mdn = 0.84)	0.840909	-0.210381	0.261548	#BE12B2	-0.804369
39	4	Age: <25 years	24	Sociodemographics	63	Cluster-24; (N = 63) (Mdn = 0.86)	0.857143	-0.0151911	0.261548	#BE12B2	0
40	4	Age: <25 years	25	Sociodemographics	64	Cluster-25; (N = 64) (Mdn = 0.88)	0.875	0.168016	0.261548	#BE12B2	0.391131
41	5	HH has a TV	16	HH socioeconomics	63	Cluster-16; (N = 63) (Mdn = 0.6)	0.603175	0.242553	0.53325	#1E88E5	0.312648
42	5	HH has a TV	17	HH socioeconomics	79	Cluster-17; (N = 79) (Mdn = 0.61)	0.607595	-0.418771	0.53325	#1E88E5	-0.785317
43	5	HH has a TV	18	HH socioeconomics	61	Cluster-18; (N = 61) (Mdn = 0.64)	0.639344	0.372328	0.53325	#1E88E5	0.411149
44	5	HH has a TV	19	HH socioeconomics	117	Cluster-19; (N = 117) (Mdn = 0.68)	0.683761	-0.503268	0.53325	#1E88E5	-0.943774
45	5	HH has a TV	20	HH socioeconomics	18	Cluster-20; (N = 18) (Mdn = 0.72)	0.722222	-0.06546	0.53325	#1E88E5	0
46	5	HH has a TV	21	HH socioeconomics	23	Cluster-21; (N = 23) (Mdn = 0.78)	0.782609	-0.28717	0.53325	#1E88E5	-0.538527
47	5	HH has a TV	22	HH socioeconomics	102	Cluster-22; (N = 102) (Mdn = 0.79)	0.794118	-0.409136	0.53325	#1E88E5	-0.76725
48	5	HH has a TV	23	HH socioeconomics	44	Cluster-23; (N = 44) (Mdn = 0.84)	0.840909	-0.0533234	0.53325	#1E88E5	0
49	5	HH has a TV	24	HH socioeconomics	63	Cluster-24; (N = 63) (Mdn = 0.86)	0.857143	-0.00662345	0.53325	#1E88E5	0
50	5	HH has a TV	25	HH socioeconomics	64	Cluster-25; (N = 64) (Mdn = 0.88)	0.875	-0.274589	0.53325	#1E88E5	-0.514935
51	6	HH owns house	16	HH socioeconomics	63	Cluster-16; (N = 63) (Mdn = 0.6)	0.603175	0.346682	0.536692	#1E88E5	0.392452
52	6	HH owns house	17	HH socioeconomics	79	Cluster-17; (N = 79) (Mdn = 0.61)	0.607595	0.343166	0.536692	#1E88E5	0.390024
53	6	HH owns house	18	HH socioeconomics	61	Cluster-18; (N = 61) (Mdn = 0.64)	0.639344	0.120027	0.536692	#1E88E5	0
54	6	HH owns house	19	HH socioeconomics	117	Cluster-19; (N = 117) (Mdn = 0.68)	0.683761	0.343823	0.536692	#1E88E5	0.39048
55	6	HH owns house	20	HH socioeconomics	18	Cluster-20; (N = 18) (Mdn = 0.72)	0.722222	0.272335	0.536692	#1E88E5	0.336621
56	6	HH owns house	21	HH socioeconomics	23	Cluster-21; (N = 23) (Mdn = 0.78)	0.782609	0.0285979	0.536692	#1E88E5	0
57	6	HH owns house	22	HH socioeconomics	102	Cluster-22; (N = 102) (Mdn = 0.79)	0.794118	0.261872	0.536692	#1E88E5	0.327929
58	6	HH owns house	23	HH socioeconomics	44	Cluster-23; (N = 44) (Mdn = 0.84)	0.840909	0.321351	0.536692	#1E88E5	0.374516
59	6	HH owns house	24	HH socioeconomics	63	Cluster-24; (N = 63) (Mdn = 0.86)	0.857143	0.0727641	0.536692	#1E88E5	0
60	6	HH owns house	25	HH socioeconomics	64	Cluster-25; (N = 64) (Mdn = 0.88)	0.875	-0.289134	0.536692	#1E88E5	-0.538735
61	7	HH head has secondary+ education	16	HH socioeconomics	63	Cluster-16; (N = 63) (Mdn = 0.6)	0.603175	-0.187136	0.557705	#1E88E5	-0.335547
62	7	HH head has secondary+ education	17	HH socioeconomics	79	Cluster-17; (N = 79) (Mdn = 0.61)	0.607595	-0.449384	0.557705	#1E88E5	-0.805774
63	7	HH head has secondary+ education	18	HH socioeconomics	61	Cluster-18; (N = 61) (Mdn = 0.64)	0.639344	0.179141	0.557705	#1E88E5	0.243119
64	7	HH head has secondary+ education	19	HH socioeconomics	117	Cluster-19; (N = 117) (Mdn = 0.68)	0.683761	-0.489962	0.557705	#1E88E5	-0.878532
65	7	HH head has secondary+ education	20	HH socioeconomics	18	Cluster-20; (N = 18) (Mdn = 0.72)	0.722222	-0.0885831	0.557705	#1E88E5	0
66	7	HH head has secondary+ education	21	HH socioeconomics	23	Cluster-21; (N = 23) (Mdn = 0.78)	0.782609	0.12752	0.557705	#1E88E5	0
67	7	HH head has secondary+ education	22	HH socioeconomics	102	Cluster-22; (N = 102) (Mdn = 0.79)	0.794118	-0.380756	0.557705	#1E88E5	-0.68272
68	7	HH head has secondary+ education	23	HH socioeconomics	44	Cluster-23; (N = 44) (Mdn = 0.84)	0.840909	-0.50112	0.557705	#1E88E5	-0.89854
69	7	HH head has secondary+ education	24	HH socioeconomics	63	Cluster-24; (N = 63) (Mdn = 0.86)	0.857143	-0.123437	0.557705	#1E88E5	0
70	7	HH head has secondary+ education	25	HH socioeconomics	64	Cluster-25; (N = 64) (Mdn = 0.88)	0.875	0.00621851	0.557705	#1E88E5	0
71	8	Temporary or mud walls vs cement, brick or metal	16	HH socioeconomics	63	Cluster-16; (N = 63) (Mdn = 0.6)	0.603175	-0.139211	0.191423	#1E88E5	-0.727243
72	8	Temporary or mud walls vs cement, brick or metal	17	HH socioeconomics	79	Cluster-17; (N = 79) (Mdn = 0.61)	0.607595	0.119357	0.191423	#1E88E5	0.384056
73	8	Temporary or mud walls vs cement, brick or metal	18	HH socioeconomics	61	Cluster-18; (N = 61) (Mdn = 0.64)	0.639344	-0.170118	0.191423	#1E88E5	-0.888702
74	8	Temporary or mud walls vs cement, brick or metal	19	HH socioeconomics	117	Cluster-19; (N = 117) (Mdn = 0.68)	0.683761	0.798669	0.191423	#1E88E5	0.806661
75	8	Temporary or mud walls vs cement, brick or metal	20	HH socioeconomics	18	Cluster-20; (N = 18) (Mdn = 0.72)	0.722222	0.148808	0.191423	#1E88E5	0
76	8	Temporary or mud walls vs cement, brick or metal	21	HH socioeconomics	23	Cluster-21; (N = 23) (Mdn = 0.78)	0.782609	0.508243	0.191423	#1E88E5	0.726408
77	8	Temporary or mud walls vs cement, brick or metal	22	HH socioeconomics	102	Cluster-22; (N = 102) (Mdn = 0.79)	0.794118	0.419485	0.191423	#1E88E5	0.686658
78	8	Temporary or mud walls vs cement, brick or metal	23	HH socioeconomics	44	Cluster-23; (N = 44) (Mdn = 0.84)	0.840909	-0.00216728	0.191423	#1E88E5	0
79	8	Temporary or mud walls vs cement, brick or metal	24	HH socioeconomics	63	Cluster-24; (N = 63) (Mdn = 0.86)	0.857143	-0.065854	0.191423	#1E88E5	0
80	8	Temporary or mud walls vs cement, brick or metal	25	HH socioeconomics	64	Cluster-25; (N = 64) (Mdn = 0.88)	0.875	-0.0312644	0.191423	#1E88E5	0
81	9	HH has a smartphone	16	HH socioeconomics	63	Cluster-16; (N = 63) (Mdn = 0.6)	0.603175	0.0248677	0.144189	#1E88E5	0
82	9	HH has a smartphone	17	HH socioeconomics	79	Cluster-17; (N = 79) (Mdn = 0.61)	0.607595	-0.115364	0.144189	#1E88E5	-0.800092
83	9	HH has a smartphone	18	HH socioeconomics	61	Cluster-18; (N = 61) (Mdn = 0.64)	0.639344	0.377009	0.144189	#1E88E5	0.723351
84	9	HH has a smartphone	19	HH socioeconomics	117	Cluster-19; (N = 117) (Mdn = 0.68)	0.683761	-0.137075	0.144189	#1E88E5	-0.950665
85	9	HH has a smartphone	20	HH socioeconomics	18	Cluster-20; (N = 18) (Mdn = 0.72)	0.722222	0.108853	0.144189	#1E88E5	0
86	9	HH has a smartphone	21	HH socioeconomics	23	Cluster-21; (N = 23) (Mdn = 0.78)	0.782609	-0.0953797	0.144189	#1E88E5	0
87	9	HH has a smartphone	22	HH socioeconomics	102	Cluster-22; (N = 102) (Mdn = 0.79)	0.794118	-0.0967789	0.144189	#1E88E5	-0.671195
88	9	HH has a smartphone	23	HH socioeconomics	44	Cluster-23; (N = 44) (Mdn = 0.84)	0.840909	-0.0459277	0.144189	#1E88E5	0
89	9	HH has a smartphone	24	HH socioeconomics	63	Cluster-24; (N = 63) (Mdn = 0.86)	0.857143	0.0775319	0.144189	#1E88E5	0
90	9	HH has a smartphone	25	HH socioeconomics	64	Cluster-25; (N = 64) (Mdn = 0.88)	0.875	0.151549	0.144189	#1E88E5	0.512444
91	10	HH owns land	16	HH socioeconomics	63	Cluster-16; (N = 63) (Mdn = 0.6)	0.603175	0.131932	0.485661	#1E88E5	0
92	10	HH owns land	17	HH socioeconomics	79	Cluster-17; (N = 79) (Mdn = 0.61)	0.607595	0.170843	0.485661	#1E88E5	0.260231
93	10	HH owns land	18	HH socioeconomics	61	Cluster-18; (N = 61) (Mdn = 0.64)	0.639344	-0.0123503	0.485661	#1E88E5	0
94	10	HH owns land	19	HH socioeconomics	117	Cluster-19; (N = 117) (Mdn = 0.68)	0.683761	0.392634	0.485661	#1E88E5	0.447041
95	10	HH owns land	20	HH socioeconomics	18	Cluster-20; (N = 18) (Mdn = 0.72)	0.722222	-0.240168	0.485661	#1E88E5	0
96	10	HH owns land	21	HH socioeconomics	23	Cluster-21; (N = 23) (Mdn = 0.78)	0.782609	0.237497	0.485661	#1E88E5	0.328417
97	10	HH owns land	22	HH socioeconomics	102	Cluster-22; (N = 102) (Mdn = 0.79)	0.794118	0.360933	0.485661	#1E88E5	0.426335
98	10	HH owns land	23	HH socioeconomics	44	Cluster-23; (N = 44) (Mdn = 0.84)	0.840909	0.0158069	0.485661	#1E88E5	0
99	10	HH owns land	24	HH socioeconomics	63	Cluster-24; (N = 63) (Mdn = 0.86)	0.857143	0.255609	0.485661	#1E88E5	0.344826
100	10	HH owns land	25	HH socioeconomics	64	Cluster-25; (N = 64) (Mdn = 0.88)	0.875	-0.0811344	0.485661	#1E88E5	0
101	11	HH has electricity	16	HH socioeconomics	63	Cluster-16; (N = 63) (Mdn = 0.6)	0.603175	0.121432	0.821429	#1E88E5	0.128791
102	11	HH has electricity	17	HH socioeconomics	79	Cluster-17; (N = 79) (Mdn = 0.61)	0.607595	-0.252151	0.821429	#1E88E5	-0.306967
103	11	HH has electricity	18	HH socioeconomics	61	Cluster-18; (N = 61) (Mdn = 0.64)	0.639344	0.106504	0.821429	#1E88E5	0.114776
104	11	HH has electricity	19	HH socioeconomics	117	Cluster-19; (N = 117) (Mdn = 0.68)	0.683761	-0.650135	0.821429	#1E88E5	-0.791468
105	11	HH has electricity	20	HH socioeconomics	18	Cluster-20; (N = 18) (Mdn = 0.72)	0.722222	-0.0916065	0.821429	#1E88E5	0
106	11	HH has electricity	21	HH socioeconomics	23	Cluster-21; (N = 23) (Mdn = 0.78)	0.782609	-0.119668	0.821429	#1E88E5	0
107	11	HH has electricity	22	HH socioeconomics	102	Cluster-22; (N = 102) (Mdn = 0.79)	0.794118	-0.217667	0.821429	#1E88E5	-0.264985
108	11	HH has electricity	23	HH socioeconomics	44	Cluster-23; (N = 44) (Mdn = 0.84)	0.840909	-0.0572082	0.821429	#1E88E5	0
109	11	HH has electricity	24	HH socioeconomics	63	Cluster-24; (N = 63) (Mdn = 0.86)	0.857143	0.0963021	0.821429	#1E88E5	0
110	11	HH has electricity	25	HH socioeconomics	64	Cluster-25; (N = 64) (Mdn = 0.88)	0.875	-0.128691	0.821429	#1E88E5	-0.156667
111	12	Toilet: Private flush	16	WASH	63	Cluster-16; (N = 63) (Mdn = 0.6)	0.603175	0.292146	0.317984	#2903F6	0.478826
112	12	Toilet: Private flush	17	WASH	79	Cluster-17; (N = 79) (Mdn = 0.61)	0.607595	-0.161567	0.317984	#2903F6	-0.508099
113	12	Toilet: Private flush	18	WASH	61	Cluster-18; (N = 61) (Mdn = 0.64)	0.639344	0.298978	0.317984	#2903F6	0.484597
114	12	Toilet: Private flush	19	WASH	117	Cluster-19; (N = 117) (Mdn = 0.68)	0.683761	-0.311713	0.317984	#2903F6	-0.980281
115	12	Toilet: Private flush	20	WASH	18	Cluster-20; (N = 18) (Mdn = 0.72)	0.722222	-0.277594	0.317984	#2903F6	-0.872981
116	12	Toilet: Private flush	21	WASH	23	Cluster-21; (N = 23) (Mdn = 0.78)	0.782609	-0.27383	0.317984	#2903F6	-0.861146
117	12	Toilet: Private flush	22	WASH	102	Cluster-22; (N = 102) (Mdn = 0.79)	0.794118	-0.309703	0.317984	#2903F6	-0.97396
118	12	Toilet: Private flush	23	WASH	44	Cluster-23; (N = 44) (Mdn = 0.84)	0.840909	0.151766	0.317984	#2903F6	0.323079
119	12	Toilet: Private flush	24	WASH	63	Cluster-24; (N = 63) (Mdn = 0.86)	0.857143	-0.278441	0.317984	#2903F6	-0.875644
120	12	Toilet: Private flush	25	WASH	64	Cluster-25; (N = 64) (Mdn = 0.88)	0.875	-0.289449	0.317984	#2903F6	-0.910263
121	13	Toilet: Public flush	16	WASH	63	Cluster-16; (N = 63) (Mdn = 0.6)	0.603175	-0.166814	0.247044	#2903F6	-0.67524
122	13	Toilet: Public flush	17	WASH	79	Cluster-17; (N = 79) (Mdn = 0.61)	0.607595	-0.150113	0.247044	#2903F6	-0.607636
123	13	Toilet: Public flush	18	WASH	61	Cluster-18; (N = 61) (Mdn = 0.64)	0.639344	0.0450755	0.247044	#2903F6	0
124	13	Toilet: Public flush	19	WASH	117	Cluster-19; (N = 117) (Mdn = 0.68)	0.683761	-0.240252	0.247044	#2903F6	-0.972504
125	13	Toilet: Public flush	20	WASH	18	Cluster-20; (N = 18) (Mdn = 0.72)	0.722222	0.210948	0.247044	#2903F6	0.460593
126	13	Toilet: Public flush	21	WASH	23	Cluster-21; (N = 23) (Mdn = 0.78)	0.782609	-0.195172	0.247044	#2903F6	-0.790029
127	13	Toilet: Public flush	22	WASH	102	Cluster-22; (N = 102) (Mdn = 0.79)	0.794118	-0.238696	0.247044	#2903F6	-0.966209
128	13	Toilet: Public flush	23	WASH	44	Cluster-23; (N = 44) (Mdn = 0.84)	0.840909	-0.20979	0.247044	#2903F6	-0.849199
129	13	Toilet: Public flush	24	WASH	63	Cluster-24; (N = 63) (Mdn = 0.86)	0.857143	-0.229047	0.247044	#2903F6	-0.927149
130	13	Toilet: Public flush	25	WASH	64	Cluster-25; (N = 64) (Mdn = 0.88)	0.875	-0.213637	0.247044	#2903F6	-0.864772
131	14	Toilet: No facility	16	WASH	63	Cluster-16; (N = 63) (Mdn = 0.6)	0.603175	-0.0499163	0.06285	#2903F6	-0.794212
132	14	Toilet: No facility	17	WASH	79	Cluster-17; (N = 79) (Mdn = 0.61)	0.607595	0.0651502	0.06285	#2903F6	0.508985
133	14	Toilet: No facility	18	WASH	61	Cluster-18; (N = 61) (Mdn = 0.64)	0.639344	-0.0503236	0.06285	#2903F6	-0.800693
134	14	Toilet: No facility	19	WASH	117	Cluster-19; (N = 117) (Mdn = 0.68)	0.683761	0.637116	0.06285	#2903F6	0.91021
135	14	Toilet: No facility	20	WASH	18	Cluster-20; (N = 18) (Mdn = 0.72)	0.722222	-0.0313952	0.06285	#2903F6	0
136	14	Toilet: No facility	21	WASH	23	Cluster-21; (N = 23) (Mdn = 0.78)	0.782609	0.0841324	0.06285	#2903F6	0
137	14	Toilet: No facility	22	WASH	102	Cluster-22; (N = 102) (Mdn = 0.79)	0.794118	-0.0547503	0.06285	#2903F6	-0.871126
138	14	Toilet: No facility	23	WASH	44	Cluster-23; (N = 44) (Mdn = 0.84)	0.840909	-0.0425775	0.06285	#2903F6	0
139	14	Toilet: No facility	24	WASH	63	Cluster-24; (N = 63) (Mdn = 0.86)	0.857143	-0.0514722	0.06285	#2903F6	-0.818968
140	14	Toilet: No facility	25	WASH	64	Cluster-25; (N = 64) (Mdn = 0.88)	0.875	-0.0524662	0.06285	#2903F6	-0.834784
141	15	Toilet: Pit latrine	16	WASH	63	Cluster-16; (N = 63) (Mdn = 0.6)	0.603175	-0.0847057	0.372122	#2903F6	0
142	15	Toilet: Pit latrine	17	WASH	79	Cluster-17; (N = 79) (Mdn = 0.61)	0.607595	0.238354	0.372122	#2903F6	0.39044
143	15	Toilet: Pit latrine	18	WASH	61	Cluster-18; (N = 61) (Mdn = 0.64)	0.639344	-0.303541	0.372122	#2903F6	-0.815704
144	15	Toilet: Pit latrine	19	WASH	117	Cluster-19; (N = 117) (Mdn = 0.68)	0.683761	-0.0904077	0.372122	#2903F6	-0.242952
145	15	Toilet: Pit latrine	20	WASH	18	Cluster-20; (N = 18) (Mdn = 0.72)	0.722222	0.0700795	0.372122	#2903F6	0
146	15	Toilet: Pit latrine	21	WASH	23	Cluster-21; (N = 23) (Mdn = 0.78)	0.782609	0.3655	0.372122	#2903F6	0.495511
147	15	Toilet: Pit latrine	22	WASH	102	Cluster-22; (N = 102) (Mdn = 0.79)	0.794118	0.597946	0.372122	#2903F6	0.616396
148	15	Toilet: Pit latrine	23	WASH	44	Cluster-23; (N = 44) (Mdn = 0.84)	0.840909	0.0850982	0.372122	#2903F6	0
149	15	Toilet: Pit latrine	24	WASH	63	Cluster-24; (N = 63) (Mdn = 0.86)	0.857143	0.551899	0.372122	#2903F6	0.59728
150	15	Toilet: Pit latrine	25	WASH	64	Cluster-25; (N = 64) (Mdn = 0.88)	0.875	0.547094	0.372122	#2903F6	0.595174
151	16	Washing water: Protected public	16	WASH	63	Cluster-16; (N = 63) (Mdn = 0.6)	0.603175	-0.342252	0.420561	#2903F6	-0.8138
152	16	Washing water: Protected public	17	WASH	79	Cluster-17; (N = 79) (Mdn = 0.61)	0.607595	-0.109975	0.420561	#2903F6	-0.261495
153	16	Washing water: Protected public	18	WASH	61	Cluster-18; (N = 61) (Mdn = 0.64)	0.639344	-0.311303	0.420561	#2903F6	-0.740209
154	16	Washing water: Protected public	19	WASH	117	Cluster-19; (N = 117) (Mdn = 0.68)	0.683761	0.450924	0.420561	#2903F6	0.517421
155	16	Washing water: Protected public	20	WASH	18	Cluster-20; (N = 18) (Mdn = 0.72)	0.722222	-0.160566	0.420561	#2903F6	0
156	16	Washing water: Protected public	21	WASH	23	Cluster-21; (N = 23) (Mdn = 0.78)	0.782609	0.0662345	0.420561	#2903F6	0
157	16	Washing water: Protected public	22	WASH	102	Cluster-22; (N = 102) (Mdn = 0.79)	0.794118	-0.234364	0.420561	#2903F6	-0.557266
158	16	Washing water: Protected public	23	WASH	44	Cluster-23; (N = 44) (Mdn = 0.84)	0.840909	-0.372919	0.420561	#2903F6	-0.886718
159	16	Washing water: Protected public	24	WASH	63	Cluster-24; (N = 63) (Mdn = 0.86)	0.857143	-0.277517	0.420561	#2903F6	-0.659874
160	16	Washing water: Protected public	25	WASH	64	Cluster-25; (N = 64) (Mdn = 0.88)	0.875	0.0569284	0.420561	#2903F6	0
161	17	Washing water: Protected private	16	WASH	63	Cluster-16; (N = 63) (Mdn = 0.6)	0.603175	0.455204	0.414953	#2903F6	0.523128
162	17	Washing water: Protected private	17	WASH	79	Cluster-17; (N = 79) (Mdn = 0.61)	0.607595	-0.349094	0.414953	#2903F6	-0.841285
163	17	Washing water: Protected private	18	WASH	61	Cluster-18; (N = 61) (Mdn = 0.64)	0.639344	0.432028	0.414953	#2903F6	0.51008
164	17	Washing water: Protected private	19	WASH	117	Cluster-19; (N = 117) (Mdn = 0.68)	0.683761	-0.389263	0.414953	#2903F6	-0.938088
165	17	Washing water: Protected private	20	WASH	18	Cluster-20; (N = 18) (Mdn = 0.72)	0.722222	-0.00355127	0.414953	#2903F6	0
166	17	Washing water: Protected private	21	WASH	23	Cluster-21; (N = 23) (Mdn = 0.78)	0.782609	-0.0459815	0.414953	#2903F6	0
167	17	Washing water: Protected private	22	WASH	102	Cluster-22; (N = 102) (Mdn = 0.79)	0.794118	-0.364142	0.414953	#2903F6	-0.87755
168	17	Washing water: Protected private	23	WASH	44	Cluster-23; (N = 44) (Mdn = 0.84)	0.840909	0.481751	0.414953	#2903F6	0.537246
169	17	Washing water: Protected private	24	WASH	63	Cluster-24; (N = 63) (Mdn = 0.86)	0.857143	0.237598	0.414953	#2903F6	0.364106
170	17	Washing water: Protected private	25	WASH	64	Cluster-25; (N = 64) (Mdn = 0.88)	0.875	-0.0985881	0.414953	#2903F6	0
171	18	Drinking water: Protected private	16	WASH	63	Cluster-16; (N = 63) (Mdn = 0.6)	0.603175	0.424797	0.448319	#2903F6	0.48653
172	18	Drinking water: Protected private	17	WASH	79	Cluster-17; (N = 79) (Mdn = 0.61)	0.607595	-0.350417	0.448319	#2903F6	-0.781625
173	18	Drinking water: Protected private	18	WASH	61	Cluster-18; (N = 61) (Mdn = 0.64)	0.639344	0.424253	0.448319	#2903F6	0.48621
174	18	Drinking water: Protected private	19	WASH	117	Cluster-19; (N = 117) (Mdn = 0.68)	0.683761	-0.429742	0.448319	#2903F6	-0.958564
175	18	Drinking water: Protected private	20	WASH	18	Cluster-20; (N = 18) (Mdn = 0.72)	0.722222	-0.0987267	0.448319	#2903F6	0
176	18	Drinking water: Protected private	21	WASH	23	Cluster-21; (N = 23) (Mdn = 0.78)	0.782609	-0.123162	0.448319	#2903F6	0
177	18	Drinking water: Protected private	22	WASH	102	Cluster-22; (N = 102) (Mdn = 0.79)	0.794118	-0.36121	0.448319	#2903F6	-0.805699
178	18	Drinking water: Protected private	23	WASH	44	Cluster-23; (N = 44) (Mdn = 0.84)	0.840909	0.451492	0.448319	#2903F6	0.501763
179	18	Drinking water: Protected private	24	WASH	63	Cluster-24; (N = 63) (Mdn = 0.86)	0.857143	0.235532	0.448319	#2903F6	0.34442
180	18	Drinking water: Protected private	25	WASH	64	Cluster-25; (N = 64) (Mdn = 0.88)	0.875	-0.0919376	0.448319	#2903F6	0
181	19	Drinking water: Protected public	16	WASH	63	Cluster-16; (N = 63) (Mdn = 0.6)	0.603175	-0.337287	0.411582	#2903F6	-0.819489
182	19	Drinking water: Protected public	17	WASH	79	Cluster-17; (N = 79) (Mdn = 0.61)	0.607595	-0.0800008	0.411582	#2903F6	0
183	19	Drinking water: Protected public	18	WASH	61	Cluster-18; (N = 61) (Mdn = 0.64)	0.639344	-0.329309	0.411582	#2903F6	-0.800106
184	19	Drinking water: Protected public	19	WASH	117	Cluster-19; (N = 117) (Mdn = 0.68)	0.683761	0.467411	0.411582	#2903F6	0.531757
185	19	Drinking water: Protected public	20	WASH	18	Cluster-20; (N = 18) (Mdn = 0.72)	0.722222	-0.0103091	0.411582	#2903F6	0
186	19	Drinking water: Protected public	21	WASH	23	Cluster-21; (N = 23) (Mdn = 0.78)	0.782609	0.0737014	0.411582	#2903F6	0
187	19	Drinking water: Protected public	22	WASH	102	Cluster-22; (N = 102) (Mdn = 0.79)	0.794118	-0.149014	0.411582	#2903F6	-0.362053
188	19	Drinking water: Protected public	23	WASH	44	Cluster-23; (N = 44) (Mdn = 0.84)	0.840909	-0.3651	0.411582	#2903F6	-0.887067
189	19	Drinking water: Protected public	24	WASH	63	Cluster-24; (N = 63) (Mdn = 0.86)	0.857143	-0.268826	0.411582	#2903F6	-0.653153
190	19	Drinking water: Protected public	25	WASH	64	Cluster-25; (N = 64) (Mdn = 0.88)	0.875	0.0528282	0.411582	#2903F6	0
191	20	Washing water: Unprotected private	16	WASH	63	Cluster-16; (N = 63) (Mdn = 0.6)	0.603175	-0.0835924	0.0965732	#2903F6	-0.865586
192	20	Washing water: Unprotected private	17	WASH	79	Cluster-17; (N = 79) (Mdn = 0.61)	0.607595	0.318739	0.0965732	#2903F6	0.767469
193	20	Washing water: Unprotected private	18	WASH	61	Cluster-18; (N = 61) (Mdn = 0.64)	0.639344	-0.081142	0.0965732	#2903F6	-0.840212
194	20	Washing water: Unprotected private	19	WASH	117	Cluster-19; (N = 117) (Mdn = 0.68)	0.683761	-0.0139452	0.0965732	#2903F6	0
195	20	Washing water: Unprotected private	20	WASH	18	Cluster-20; (N = 18) (Mdn = 0.72)	0.722222	-0.0636848	0.0965732	#2903F6	0
196	20	Washing water: Unprotected private	21	WASH	23	Cluster-21; (N = 23) (Mdn = 0.78)	0.782609	-0.0404052	0.0965732	#2903F6	0
197	20	Washing water: Unprotected private	22	WASH	102	Cluster-22; (N = 102) (Mdn = 0.79)	0.794118	0.463931	0.0965732	#2903F6	0.827703
198	20	Washing water: Unprotected private	23	WASH	44	Cluster-23; (N = 44) (Mdn = 0.84)	0.840909	-0.0796696	0.0965732	#2903F6	-0.824966
199	20	Washing water: Unprotected private	24	WASH	63	Cluster-24; (N = 63) (Mdn = 0.86)	0.857143	0.0451911	0.0965732	#2903F6	0
200	20	Washing water: Unprotected private	25	WASH	64	Cluster-25; (N = 64) (Mdn = 0.88)	0.875	0.071186	0.0965732	#2903F6	0
201	21	Washing water: Unprotected public	16	WASH	63	Cluster-16; (N = 63) (Mdn = 0.6)	0.603175	-0.0384698	0.0679128	#2903F6	0
202	21	Washing water: Unprotected public	17	WASH	79	Cluster-17; (N = 79) (Mdn = 0.61)	0.607595	0.132763	0.0679128	#2903F6	0.66158
203	21	Washing water: Unprotected public	18	WASH	61	Cluster-18; (N = 61) (Mdn = 0.64)	0.639344	-0.0480389	0.0679128	#2903F6	-0.707361
204	21	Washing water: Unprotected public	19	WASH	117	Cluster-19; (N = 117) (Mdn = 0.68)	0.683761	-0.0527161	0.0679128	#2903F6	-0.776233
205	21	Washing water: Unprotected public	20	WASH	18	Cluster-20; (N = 18) (Mdn = 0.72)	0.722222	0.195008	0.0679128	#2903F6	0.741699
206	21	Washing water: Unprotected public	21	WASH	23	Cluster-21; (N = 23) (Mdn = 0.78)	0.782609	-0.0176462	0.0679128	#2903F6	0
207	21	Washing water: Unprotected public	22	WASH	102	Cluster-22; (N = 102) (Mdn = 0.79)	0.794118	0.129468	0.0679128	#2903F6	0.65593
208	21	Washing water: Unprotected public	23	WASH	44	Cluster-23; (N = 44) (Mdn = 0.84)	0.840909	-0.0442496	0.0679128	#2903F6	0
209	21	Washing water: Unprotected public	24	WASH	63	Cluster-24; (N = 63) (Mdn = 0.86)	0.857143	-0.0144341	0.0679128	#2903F6	0
210	21	Washing water: Unprotected public	25	WASH	64	Cluster-25; (N = 64) (Mdn = 0.88)	0.875	-0.0436889	0.0679128	#2903F6	0
211	22	Drinking water: Unprotected public	16	WASH	63	Cluster-16; (N = 63) (Mdn = 0.6)	0.603175	-0.0696135	0.0834371	#2903F6	-0.834323
212	22	Drinking water: Unprotected public	17	WASH	79	Cluster-17; (N = 79) (Mdn = 0.61)	0.607595	0.290012	0.0834371	#2903F6	0.776577
213	22	Drinking water: Unprotected public	18	WASH	61	Cluster-18; (N = 61) (Mdn = 0.64)	0.639344	-0.0676706	0.0834371	#2903F6	-0.811037
214	22	Drinking water: Unprotected public	19	WASH	117	Cluster-19; (N = 117) (Mdn = 0.68)	0.683761	0.00649856	0.0834371	#2903F6	0
215	22	Drinking water: Unprotected public	20	WASH	18	Cluster-20; (N = 18) (Mdn = 0.72)	0.722222	-0.00772836	0.0834371	#2903F6	0
216	22	Drinking water: Unprotected public	21	WASH	23	Cluster-21; (N = 23) (Mdn = 0.78)	0.782609	-0.0183584	0.0834371	#2903F6	0
217	22	Drinking water: Unprotected public	22	WASH	102	Cluster-22; (N = 102) (Mdn = 0.79)	0.794118	0.38226	0.0834371	#2903F6	0.820834
218	22	Drinking water: Unprotected public	23	WASH	44	Cluster-23; (N = 44) (Mdn = 0.84)	0.840909	-0.0678188	0.0834371	#2903F6	-0.812813
219	22	Drinking water: Unprotected public	24	WASH	63	Cluster-24; (N = 63) (Mdn = 0.86)	0.857143	0.0334038	0.0834371	#2903F6	0
220	22	Drinking water: Unprotected public	25	WASH	64	Cluster-25; (N = 64) (Mdn = 0.88)	0.875	0.0133795	0.0834371	#2903F6	0
221	23	Uses soap when handwashing	16	WASH	63	Cluster-16; (N = 63) (Mdn = 0.6)	0.603175	0.0961249	0.829747	#2903F6	0
222	23	Uses soap when handwashing	17	WASH	79	Cluster-17; (N = 79) (Mdn = 0.61)	0.607595	-0.363812	0.829747	#2903F6	-0.438461
223	23	Uses soap when handwashing	18	WASH	61	Cluster-18; (N = 61) (Mdn = 0.64)	0.639344	-0.00319252	0.829747	#2903F6	0
224	23	Uses soap when handwashing	19	WASH	117	Cluster-19; (N = 117) (Mdn = 0.68)	0.683761	0.143021	0.829747	#2903F6	0.147025
225	23	Uses soap when handwashing	20	WASH	18	Cluster-20; (N = 18) (Mdn = 0.72)	0.722222	-0.673337	0.829747	#2903F6	-0.811497
226	23	Uses soap when handwashing	21	WASH	23	Cluster-21; (N = 23) (Mdn = 0.78)	0.782609	-0.0633791	0.829747	#2903F6	0
227	23	Uses soap when handwashing	22	WASH	102	Cluster-22; (N = 102) (Mdn = 0.79)	0.794118	-0.190445	0.829747	#2903F6	-0.229522
228	23	Uses soap when handwashing	23	WASH	44	Cluster-23; (N = 44) (Mdn = 0.84)	0.840909	-0.107063	0.829747	#2903F6	0
229	23	Uses soap when handwashing	24	WASH	63	Cluster-24; (N = 63) (Mdn = 0.86)	0.857143	-0.0918048	0.829747	#2903F6	0
230	23	Uses soap when handwashing	25	WASH	64	Cluster-25; (N = 64) (Mdn = 0.88)	0.875	-0.104506	0.829747	#2903F6	0
231	24	Drinking water: Unprotected private	16	WASH	63	Cluster-16; (N = 63) (Mdn = 0.6)	0.603175	-0.0273874	0.0566625	#2903F6	0
232	24	Drinking water: Unprotected private	17	WASH	79	Cluster-17; (N = 79) (Mdn = 0.61)	0.607595	0.131198	0.0566625	#2903F6	0.69838
233	24	Drinking water: Unprotected private	18	WASH	61	Cluster-18; (N = 61) (Mdn = 0.64)	0.639344	-0.0354435	0.0566625	#2903F6	0
234	24	Drinking water: Unprotected private	19	WASH	117	Cluster-19; (N = 117) (Mdn = 0.68)	0.683761	-0.0490878	0.0566625	#2903F6	-0.866319
235	24	Drinking water: Unprotected private	20	WASH	18	Cluster-20; (N = 18) (Mdn = 0.72)	0.722222	0.0206358	0.0566625	#2903F6	0
236	24	Drinking water: Unprotected private	21	WASH	23	Cluster-21; (N = 23) (Mdn = 0.78)	0.782609	0.00555083	0.0566625	#2903F6	0
237	24	Drinking water: Unprotected private	22	WASH	102	Cluster-22; (N = 102) (Mdn = 0.79)	0.794118	0.121503	0.0566625	#2903F6	0.681966
238	24	Drinking water: Unprotected private	23	WASH	44	Cluster-23; (N = 44) (Mdn = 0.84)	0.840909	-0.0337326	0.0566625	#2903F6	0
239	24	Drinking water: Unprotected private	24	WASH	63	Cluster-24; (N = 63) (Mdn = 0.86)	0.857143	-0.0100159	0.0566625	#2903F6	0
240	24	Drinking water: Unprotected private	25	WASH	64	Cluster-25; (N = 64) (Mdn = 0.88)	0.875	-0.0200411	0.0566625	#2903F6	0
241	25	Raw sewage near HH	16	WASH	63	Cluster-16; (N = 63) (Mdn = 0.6)	0.603175	-0.0402498	0.320075	#2903F6	0
242	25	Raw sewage near HH	17	WASH	79	Cluster-17; (N = 79) (Mdn = 0.61)	0.607595	0.0295204	0.320075	#2903F6	0
243	25	Raw sewage near HH	18	WASH	61	Cluster-18; (N = 61) (Mdn = 0.64)	0.639344	0.234751	0.320075	#2903F6	0.423108
244	25	Raw sewage near HH	19	WASH	117	Cluster-19; (N = 117) (Mdn = 0.68)	0.683761	-0.00740138	0.320075	#2903F6	0
245	25	Raw sewage near HH	20	WASH	18	Cluster-20; (N = 18) (Mdn = 0.72)	0.722222	-0.165853	0.320075	#2903F6	0
246	25	Raw sewage near HH	21	WASH	23	Cluster-21; (N = 23) (Mdn = 0.78)	0.782609	-0.158598	0.320075	#2903F6	0
247	25	Raw sewage near HH	22	WASH	102	Cluster-22; (N = 102) (Mdn = 0.79)	0.794118	-0.172219	0.320075	#2903F6	-0.53806
248	25	Raw sewage near HH	23	WASH	44	Cluster-23; (N = 44) (Mdn = 0.84)	0.840909	-0.0231544	0.320075	#2903F6	0
249	25	Raw sewage near HH	24	WASH	63	Cluster-24; (N = 63) (Mdn = 0.86)	0.857143	-0.0927628	0.320075	#2903F6	0
250	25	Raw sewage near HH	25	WASH	64	Cluster-25; (N = 64) (Mdn = 0.88)	0.875	0.019264	0.320075	#2903F6	0
251	26	Took ABs in past 6 months	16	Patient Health	63	Cluster-16; (N = 63) (Mdn = 0.6)	0.603175	0.386959	0.562461	#572B02	0.407574
252	26	Took ABs in past 6 months	17	Patient Health	79	Cluster-17; (N = 79) (Mdn = 0.61)	0.607595	-0.156489	0.562461	#572B02	-0.278222
253	26	Took ABs in past 6 months	18	Patient Health	61	Cluster-18; (N = 61) (Mdn = 0.64)	0.639344	0.312356	0.562461	#572B02	0.357053
254	26	Took ABs in past 6 months	19	Patient Health	117	Cluster-19; (N = 117) (Mdn = 0.68)	0.683761	-0.140829	0.562461	#572B02	-0.25038
255	26	Took ABs in past 6 months	20	Patient Health	18	Cluster-20; (N = 18) (Mdn = 0.72)	0.722222	0.392417	0.562461	#572B02	0.41096
256	26	Took ABs in past 6 months	21	Patient Health	23	Cluster-21; (N = 23) (Mdn = 0.78)	0.782609	0.228842	0.562461	#572B02	0.289196
257	26	Took ABs in past 6 months	22	Patient Health	102	Cluster-22; (N = 102) (Mdn = 0.79)	0.794118	-0.284451	0.562461	#572B02	-0.505725
258	26	Took ABs in past 6 months	23	Patient Health	44	Cluster-23; (N = 44) (Mdn = 0.84)	0.840909	0.403242	0.562461	#572B02	0.417563
259	26	Took ABs in past 6 months	24	Patient Health	63	Cluster-24; (N = 63) (Mdn = 0.86)	0.857143	-0.252742	0.562461	#572B02	-0.44935
260	26	Took ABs in past 6 months	25	Patient Health	64	Cluster-25; (N = 64) (Mdn = 0.88)	0.875	-0.525929	0.562461	#572B02	-0.93505
261	27	Went to government clinic to treat UTI symptoms	16	Patient Health	63	Cluster-16; (N = 63) (Mdn = 0.6)	0.603175	0.200627	0.275707	#572B02	0.42119
262	27	Went to government clinic to treat UTI symptoms	17	Patient Health	79	Cluster-17; (N = 79) (Mdn = 0.61)	0.607595	0.0802976	0.275707	#572B02	0
263	27	Went to government clinic to treat UTI symptoms	18	Patient Health	61	Cluster-18; (N = 61) (Mdn = 0.64)	0.639344	0.186522	0.275707	#572B02	0.403528
264	27	Went to government clinic to treat UTI symptoms	19	Patient Health	117	Cluster-19; (N = 117) (Mdn = 0.68)	0.683761	-0.117533	0.275707	#572B02	-0.426296
265	27	Went to government clinic to treat UTI symptoms	20	Patient Health	18	Cluster-20; (N = 18) (Mdn = 0.72)	0.722222	-0.234643	0.275707	#572B02	-0.85106
266	27	Went to government clinic to treat UTI symptoms	21	Patient Health	23	Cluster-21; (N = 23) (Mdn = 0.78)	0.782609	0.123501	0.275707	#572B02	0
267	27	Went to government clinic to treat UTI symptoms	22	Patient Health	102	Cluster-22; (N = 102) (Mdn = 0.79)	0.794118	0.152868	0.275707	#572B02	0.356689
268	27	Went to government clinic to treat UTI symptoms	23	Patient Health	44	Cluster-23; (N = 44) (Mdn = 0.84)	0.840909	0.192791	0.275707	#572B02	0.411508
269	27	Went to government clinic to treat UTI symptoms	24	Patient Health	63	Cluster-24; (N = 63) (Mdn = 0.86)	0.857143	0.20032	0.275707	#572B02	0.420816
270	27	Went to government clinic to treat UTI symptoms	25	Patient Health	64	Cluster-25; (N = 64) (Mdn = 0.88)	0.875	0.175754	0.275707	#572B02	0.389301
271	28	Knows the term 'antibiotic'	16	Patient Health	63	Cluster-16; (N = 63) (Mdn = 0.6)	0.603175	-0.0343769	0.548125	#572B02	0
272	28	Knows the term 'antibiotic'	17	Patient Health	79	Cluster-17; (N = 79) (Mdn = 0.61)	0.607595	-0.504006	0.548125	#572B02	-0.91951
273	28	Knows the term 'antibiotic'	18	Patient Health	61	Cluster-18; (N = 61) (Mdn = 0.64)	0.639344	0.134079	0.548125	#572B02	0.196538
274	28	Knows the term 'antibiotic'	19	Patient Health	117	Cluster-19; (N = 117) (Mdn = 0.68)	0.683761	-0.192051	0.548125	#572B02	-0.350377
275	28	Knows the term 'antibiotic'	20	Patient Health	18	Cluster-20; (N = 18) (Mdn = 0.72)	0.722222	-0.319266	0.548125	#572B02	-0.582469
276	28	Knows the term 'antibiotic'	21	Patient Health	23	Cluster-21; (N = 23) (Mdn = 0.78)	0.782609	0.173382	0.548125	#572B02	0
277	28	Knows the term 'antibiotic'	22	Patient Health	102	Cluster-22; (N = 102) (Mdn = 0.79)	0.794118	0.245721	0.548125	#572B02	0.309532
278	28	Knows the term 'antibiotic'	23	Patient Health	44	Cluster-23; (N = 44) (Mdn = 0.84)	0.840909	-0.343431	0.548125	#572B02	-0.626555
279	28	Knows the term 'antibiotic'	24	Patient Health	63	Cluster-24; (N = 63) (Mdn = 0.86)	0.857143	-0.085989	0.548125	#572B02	0
280	28	Knows the term 'antibiotic'	25	Patient Health	64	Cluster-25; (N = 64) (Mdn = 0.88)	0.875	0.29157	0.548125	#572B02	0.347234
281	29	Feels UTI stigma	16	Patient Health	63	Cluster-16; (N = 63) (Mdn = 0.6)	0.603175	-0.0446286	0.21871	#572B02	0
282	29	Feels UTI stigma	17	Patient Health	79	Cluster-17; (N = 79) (Mdn = 0.61)	0.607595	-0.177851	0.21871	#572B02	-0.813179
283	29	Feels UTI stigma	18	Patient Health	61	Cluster-18; (N = 61) (Mdn = 0.64)	0.639344	-0.149929	0.21871	#572B02	-0.685514
284	29	Feels UTI stigma	19	Patient Health	117	Cluster-19; (N = 117) (Mdn = 0.68)	0.683761	-0.109205	0.21871	#572B02	-0.499314
285	29	Feels UTI stigma	20	Patient Health	18	Cluster-20; (N = 18) (Mdn = 0.72)	0.722222	-0.178115	0.21871	#572B02	0
286	29	Feels UTI stigma	21	Patient Health	23	Cluster-21; (N = 23) (Mdn = 0.78)	0.782609	0.0242783	0.21871	#572B02	0
287	29	Feels UTI stigma	22	Patient Health	102	Cluster-22; (N = 102) (Mdn = 0.79)	0.794118	0.434217	0.21871	#572B02	0.665031
288	29	Feels UTI stigma	23	Patient Health	44	Cluster-23; (N = 44) (Mdn = 0.84)	0.840909	0.16724	0.21871	#572B02	0.43332
289	29	Feels UTI stigma	24	Patient Health	63	Cluster-24; (N = 63) (Mdn = 0.86)	0.857143	0.274776	0.21871	#572B02	0.556806
290	29	Feels UTI stigma	25	Patient Health	64	Cluster-25; (N = 64) (Mdn = 0.88)	0.875	0.295785	0.21871	#572B02	0.574903
291	30	UTI treatment seeking: direct to clinic	16	Patient Health	63	Cluster-16; (N = 63) (Mdn = 0.6)	0.603175	-0.37566	0.487789	#572B02	-0.770128
292	30	UTI treatment seeking: direct to clinic	17	Patient Health	79	Cluster-17; (N = 79) (Mdn = 0.61)	0.607595	-0.108044	0.487789	#572B02	0
293	30	UTI treatment seeking: direct to clinic	18	Patient Health	61	Cluster-18; (N = 61) (Mdn = 0.64)	0.639344	-0.23312	0.487789	#572B02	-0.477911
294	30	UTI treatment seeking: direct to clinic	19	Patient Health	117	Cluster-19; (N = 117) (Mdn = 0.68)	0.683761	0.23879	0.487789	#572B02	0.328649
295	30	UTI treatment seeking: direct to clinic	20	Patient Health	18	Cluster-20; (N = 18) (Mdn = 0.72)	0.722222	0.0045753	0.487789	#572B02	0
296	30	UTI treatment seeking: direct to clinic	21	Patient Health	23	Cluster-21; (N = 23) (Mdn = 0.78)	0.782609	-0.00301299	0.487789	#572B02	0
297	30	UTI treatment seeking: direct to clinic	22	Patient Health	102	Cluster-22; (N = 102) (Mdn = 0.79)	0.794118	-0.253321	0.487789	#572B02	-0.519324
298	30	UTI treatment seeking: direct to clinic	23	Patient Health	44	Cluster-23; (N = 44) (Mdn = 0.84)	0.840909	-0.406165	0.487789	#572B02	-0.832665
299	30	UTI treatment seeking: direct to clinic	24	Patient Health	63	Cluster-24; (N = 63) (Mdn = 0.86)	0.857143	-0.265493	0.487789	#572B02	-0.544279
300	30	UTI treatment seeking: direct to clinic	25	Patient Health	64	Cluster-25; (N = 64) (Mdn = 0.88)	0.875	-0.267732	0.487789	#572B02	-0.548867
301	31	Took ABs recently for UTI	16	Patient Health	63	Cluster-16; (N = 63) (Mdn = 0.6)	0.603175	0.310017	0.265424	#572B02	0.538747
302	31	Took ABs recently for UTI	17	Patient Health	79	Cluster-17; (N = 79) (Mdn = 0.61)	0.607595	-0.108397	0.265424	#572B02	-0.408393
303	31	Took ABs recently for UTI	18	Patient Health	61	Cluster-18; (N = 61) (Mdn = 0.64)	0.639344	0.171144	0.265424	#572B02	0.392022
304	31	Took ABs recently for UTI	19	Patient Health	117	Cluster-19; (N = 117) (Mdn = 0.68)	0.683761	-0.0710542	0.265424	#572B02	0
305	31	Took ABs recently for UTI	20	Patient Health	18	Cluster-20; (N = 18) (Mdn = 0.72)	0.722222	-0.172868	0.265424	#572B02	0
306	31	Took ABs recently for UTI	21	Patient Health	23	Cluster-21; (N = 23) (Mdn = 0.78)	0.782609	0.139553	0.265424	#572B02	0
307	31	Took ABs recently for UTI	22	Patient Health	102	Cluster-22; (N = 102) (Mdn = 0.79)	0.794118	0.125151	0.265424	#572B02	0.320427
308	31	Took ABs recently for UTI	23	Patient Health	44	Cluster-23; (N = 44) (Mdn = 0.84)	0.840909	0.294476	0.265424	#572B02	0.525943
309	31	Took ABs recently for UTI	24	Patient Health	63	Cluster-24; (N = 63) (Mdn = 0.86)	0.857143	0.179018	0.265424	#572B02	0.402793
310	31	Took ABs recently for UTI	25	Patient Health	64	Cluster-25; (N = 64) (Mdn = 0.88)	0.875	0.248692	0.265424	#572B02	0.483727
311	32	Consumed NTG ABs	16	Patient Health	63	Cluster-16; (N = 63) (Mdn = 0.6)	0.603175	0.421031	0.320075	#572B02	0.568112
312	32	Consumed NTG ABs	17	Patient Health	79	Cluster-17; (N = 79) (Mdn = 0.61)	0.607595	-0.226135	0.320075	#572B02	-0.706508
313	32	Consumed NTG ABs	18	Patient Health	61	Cluster-18; (N = 61) (Mdn = 0.64)	0.639344	0.146476	0.320075	#572B02	0.313956
314	32	Consumed NTG ABs	19	Patient Health	117	Cluster-19; (N = 117) (Mdn = 0.68)	0.683761	0.0361061	0.320075	#572B02	0
315	32	Consumed NTG ABs	20	Patient Health	18	Cluster-20; (N = 18) (Mdn = 0.72)	0.722222	-0.119748	0.320075	#572B02	0
316	32	Consumed NTG ABs	21	Patient Health	23	Cluster-21; (N = 23) (Mdn = 0.78)	0.782609	0.275453	0.320075	#572B02	0.462536
317	32	Consumed NTG ABs	22	Patient Health	102	Cluster-22; (N = 102) (Mdn = 0.79)	0.794118	-0.0676798	0.320075	#572B02	0
318	32	Consumed NTG ABs	23	Patient Health	44	Cluster-23; (N = 44) (Mdn = 0.84)	0.840909	0.242844	0.320075	#572B02	0.431402
319	32	Consumed NTG ABs	24	Patient Health	63	Cluster-24; (N = 63) (Mdn = 0.86)	0.857143	-0.0051044	0.320075	#572B02	0
320	32	Consumed NTG ABs	25	Patient Health	64	Cluster-25; (N = 64) (Mdn = 0.88)	0.875	-0.291355	0.320075	#572B02	-0.910273
321	33	Is familiar with ABs	16	Patient Health	63	Cluster-16; (N = 63) (Mdn = 0.6)	0.603175	0.00126292	0.515575	#572B02	0
322	33	Is familiar with ABs	17	Patient Health	79	Cluster-17; (N = 79) (Mdn = 0.61)	0.607595	-0.236868	0.515575	#572B02	-0.459425
323	33	Is familiar with ABs	18	Patient Health	61	Cluster-18; (N = 61) (Mdn = 0.64)	0.639344	0.238907	0.515575	#572B02	0.31665
324	33	Is familiar with ABs	19	Patient Health	117	Cluster-19; (N = 117) (Mdn = 0.68)	0.683761	-0.0820056	0.515575	#572B02	0
325	33	Is familiar with ABs	20	Patient Health	18	Cluster-20; (N = 18) (Mdn = 0.72)	0.722222	-0.208339	0.515575	#572B02	0
326	33	Is familiar with ABs	21	Patient Health	23	Cluster-21; (N = 23) (Mdn = 0.78)	0.782609	0.329943	0.515575	#572B02	0.390226
327	33	Is familiar with ABs	22	Patient Health	102	Cluster-22; (N = 102) (Mdn = 0.79)	0.794118	0.1645	0.515575	#572B02	0.241885
328	33	Is familiar with ABs	23	Patient Health	44	Cluster-23; (N = 44) (Mdn = 0.84)	0.840909	0.0110577	0.515575	#572B02	0
329	33	Is familiar with ABs	24	Patient Health	63	Cluster-24; (N = 63) (Mdn = 0.86)	0.857143	0.350191	0.515575	#572B02	0.404486
330	33	Is familiar with ABs	25	Patient Health	64	Cluster-25; (N = 64) (Mdn = 0.88)	0.875	0.241818	0.515575	#572B02	0.319277
331	34	UTI treatment seeking: 3+ treatment failure	16	Patient Health	63	Cluster-16; (N = 63) (Mdn = 0.6)	0.603175	0.273973	0.0854756	#572B02	0.762204
332	34	UTI treatment seeking: 3+ treatment failure	17	Patient Health	79	Cluster-17; (N = 79) (Mdn = 0.61)	0.607595	-0.00790735	0.0854756	#572B02	0
333	34	UTI treatment seeking: 3+ treatment failure	18	Patient Health	61	Cluster-18; (N = 61) (Mdn = 0.64)	0.639344	0.114913	0.0854756	#572B02	0.573451
334	34	UTI treatment seeking: 3+ treatment failure	19	Patient Health	117	Cluster-19; (N = 117) (Mdn = 0.68)	0.683761	-0.0780205	0.0854756	#572B02	-0.912781
335	34	UTI treatment seeking: 3+ treatment failure	20	Patient Health	18	Cluster-20; (N = 18) (Mdn = 0.72)	0.722222	-0.0498857	0.0854756	#572B02	0
336	34	UTI treatment seeking: 3+ treatment failure	21	Patient Health	23	Cluster-21; (N = 23) (Mdn = 0.78)	0.782609	-0.0417968	0.0854756	#572B02	0
337	34	UTI treatment seeking: 3+ treatment failure	22	Patient Health	102	Cluster-22; (N = 102) (Mdn = 0.79)	0.794118	0.0927995	0.0854756	#572B02	0.520541
338	34	UTI treatment seeking: 3+ treatment failure	23	Patient Health	44	Cluster-23; (N = 44) (Mdn = 0.84)	0.840909	0.219026	0.0854756	#572B02	0.719293
339	34	UTI treatment seeking: 3+ treatment failure	24	Patient Health	63	Cluster-24; (N = 63) (Mdn = 0.86)	0.857143	0.0914245	0.0854756	#572B02	0.516814
340	34	UTI treatment seeking: 3+ treatment failure	25	Patient Health	64	Cluster-25; (N = 64) (Mdn = 0.88)	0.875	0.0578146	0.0854756	#572B02	0
341	35	Patient difficulty with health costs	16	Patient Health	63	Cluster-16; (N = 63) (Mdn = 0.6)	0.603175	-0.497237	0.647649	#572B02	-0.767757
342	35	Patient difficulty with health costs	17	Patient Health	79	Cluster-17; (N = 79) (Mdn = 0.61)	0.607595	-0.0232148	0.647649	#572B02	0
343	35	Patient difficulty with health costs	18	Patient Health	61	Cluster-18; (N = 61) (Mdn = 0.64)	0.639344	-0.321843	0.647649	#572B02	-0.49694
344	35	Patient difficulty with health costs	19	Patient Health	117	Cluster-19; (N = 117) (Mdn = 0.68)	0.683761	0.307305	0.647649	#572B02	0.321801
345	35	Patient difficulty with health costs	20	Patient Health	18	Cluster-20; (N = 18) (Mdn = 0.72)	0.722222	-0.215238	0.647649	#572B02	0
346	35	Patient difficulty with health costs	21	Patient Health	23	Cluster-21; (N = 23) (Mdn = 0.78)	0.782609	0.170057	0.647649	#572B02	0
347	35	Patient difficulty with health costs	22	Patient Health	102	Cluster-22; (N = 102) (Mdn = 0.79)	0.794118	0.235946	0.647649	#572B02	0.26703
348	35	Patient difficulty with health costs	23	Patient Health	44	Cluster-23; (N = 44) (Mdn = 0.84)	0.840909	0.277188	0.647649	#572B02	0.299716
349	35	Patient difficulty with health costs	24	Patient Health	63	Cluster-24; (N = 63) (Mdn = 0.86)	0.857143	0.0651242	0.647649	#572B02	0
350	35	Patient difficulty with health costs	25	Patient Health	64	Cluster-25; (N = 64) (Mdn = 0.88)	0.875	0.053121	0.647649	#572B02	0
351	36	UTI treatment seeking: 2 treatment failure	16	Patient Health	63	Cluster-16; (N = 63) (Mdn = 0.6)	0.603175	0.110022	0.136247	#572B02	0.446755
352	36	UTI treatment seeking: 2 treatment failure	17	Patient Health	79	Cluster-17; (N = 79) (Mdn = 0.61)	0.607595	0.108049	0.136247	#572B02	0
353	36	UTI treatment seeking: 2 treatment failure	18	Patient Health	61	Cluster-18; (N = 61) (Mdn = 0.64)	0.639344	0.111526	0.136247	#572B02	0.450113
354	36	UTI treatment seeking: 2 treatment failure	19	Patient Health	117	Cluster-19; (N = 117) (Mdn = 0.68)	0.683761	-0.126796	0.136247	#572B02	-0.930635
355	36	UTI treatment seeking: 2 treatment failure	20	Patient Health	18	Cluster-20; (N = 18) (Mdn = 0.72)	0.722222	0.168334	0.136247	#572B02	0
356	36	UTI treatment seeking: 2 treatment failure	21	Patient Health	23	Cluster-21; (N = 23) (Mdn = 0.78)	0.782609	-0.059907	0.136247	#572B02	0
357	36	UTI treatment seeking: 2 treatment failure	22	Patient Health	102	Cluster-22; (N = 102) (Mdn = 0.79)	0.794118	0.100024	0.136247	#572B02	0.423345
358	36	UTI treatment seeking: 2 treatment failure	23	Patient Health	44	Cluster-23; (N = 44) (Mdn = 0.84)	0.840909	0.0871797	0.136247	#572B02	0
359	36	UTI treatment seeking: 2 treatment failure	24	Patient Health	63	Cluster-24; (N = 63) (Mdn = 0.86)	0.857143	0.062801	0.136247	#572B02	0
360	36	UTI treatment seeking: 2 treatment failure	25	Patient Health	64	Cluster-25; (N = 64) (Mdn = 0.88)	0.875	0.114315	0.136247	#572B02	0.456234
361	37	Has recurrent UTI symptoms	16	Patient Health	63	Cluster-16; (N = 63) (Mdn = 0.6)	0.603175	0.15097	0.612428	#572B02	0
362	37	Has recurrent UTI symptoms	17	Patient Health	79	Cluster-17; (N = 79) (Mdn = 0.61)	0.607595	-0.196096	0.612428	#572B02	-0.320194
363	37	Has recurrent UTI symptoms	18	Patient Health	61	Cluster-18; (N = 61) (Mdn = 0.64)	0.639344	-0.0142759	0.612428	#572B02	0
364	37	Has recurrent UTI symptoms	19	Patient Health	117	Cluster-19; (N = 117) (Mdn = 0.68)	0.683761	-0.301669	0.612428	#572B02	-0.492578
365	37	Has recurrent UTI symptoms	20	Patient Health	18	Cluster-20; (N = 18) (Mdn = 0.72)	0.722222	-0.221859	0.612428	#572B02	0
366	37	Has recurrent UTI symptoms	21	Patient Health	23	Cluster-21; (N = 23) (Mdn = 0.78)	0.782609	-0.111213	0.612428	#572B02	0
367	37	Has recurrent UTI symptoms	22	Patient Health	102	Cluster-22; (N = 102) (Mdn = 0.79)	0.794118	0.014644	0.612428	#572B02	0
368	37	Has recurrent UTI symptoms	23	Patient Health	44	Cluster-23; (N = 44) (Mdn = 0.84)	0.840909	0.19082	0.612428	#572B02	0.23756
369	37	Has recurrent UTI symptoms	24	Patient Health	63	Cluster-24; (N = 63) (Mdn = 0.86)	0.857143	0.154437	0.612428	#572B02	0
370	37	Has recurrent UTI symptoms	25	Patient Health	64	Cluster-25; (N = 64) (Mdn = 0.88)	0.875	0.0840428	0.612428	#572B02	0
371	38	UTI treatment seeking: 1 treatment failure	16	Patient Health	63	Cluster-16; (N = 63) (Mdn = 0.6)	0.603175	-0.0197479	0.290488	#572B02	0
372	38	UTI treatment seeking: 1 treatment failure	17	Patient Health	79	Cluster-17; (N = 79) (Mdn = 0.61)	0.607595	-0.0178864	0.290488	#572B02	0
373	38	UTI treatment seeking: 1 treatment failure	18	Patient Health	61	Cluster-18; (N = 61) (Mdn = 0.64)	0.639344	-0.00445855	0.290488	#572B02	0
374	38	UTI treatment seeking: 1 treatment failure	19	Patient Health	117	Cluster-19; (N = 117) (Mdn = 0.68)	0.683761	-0.0396297	0.290488	#572B02	0
375	38	UTI treatment seeking: 1 treatment failure	20	Patient Health	18	Cluster-20; (N = 18) (Mdn = 0.72)	0.722222	-0.155729	0.290488	#572B02	0
376	38	UTI treatment seeking: 1 treatment failure	21	Patient Health	23	Cluster-21; (N = 23) (Mdn = 0.78)	0.782609	0.06302	0.290488	#572B02	0
377	38	UTI treatment seeking: 1 treatment failure	22	Patient Health	102	Cluster-22; (N = 102) (Mdn = 0.79)	0.794118	0.0557624	0.290488	#572B02	0
378	38	UTI treatment seeking: 1 treatment failure	23	Patient Health	44	Cluster-23; (N = 44) (Mdn = 0.84)	0.840909	0.0859627	0.290488	#572B02	0
379	38	UTI treatment seeking: 1 treatment failure	24	Patient Health	63	Cluster-24; (N = 63) (Mdn = 0.86)	0.857143	0.102155	0.290488	#572B02	0
380	38	UTI treatment seeking: 1 treatment failure	25	Patient Health	64	Cluster-25; (N = 64) (Mdn = 0.88)	0.875	0.08408	0.290488	#572B02	0
381	39	Lack of money is an obstacle	16	Household health	63	Cluster-16; (N = 63) (Mdn = 0.6)	0.603175	-0.226046	0.417035	#004D40	-0.542031
382	39	Lack of money is an obstacle	17	Household health	79	Cluster-17; (N = 79) (Mdn = 0.61)	0.607595	0.254666	0.417035	#004D40	0.379137
383	39	Lack of money is an obstacle	18	Household health	61	Cluster-18; (N = 61) (Mdn = 0.64)	0.639344	-0.253793	0.417035	#004D40	-0.608565
384	39	Lack of money is an obstacle	19	Household health	117	Cluster-19; (N = 117) (Mdn = 0.68)	0.683761	-0.384639	0.417035	#004D40	-0.92232
385	39	Lack of money is an obstacle	20	Household health	18	Cluster-20; (N = 18) (Mdn = 0.72)	0.722222	-0.323741	0.417035	#004D40	-0.776293
386	39	Lack of money is an obstacle	21	Household health	23	Cluster-21; (N = 23) (Mdn = 0.78)	0.782609	-0.323335	0.417035	#004D40	-0.775319
387	39	Lack of money is an obstacle	22	Household health	102	Cluster-22; (N = 102) (Mdn = 0.79)	0.794118	0.146211	0.417035	#004D40	0.259587
388	39	Lack of money is an obstacle	23	Household health	44	Cluster-23; (N = 44) (Mdn = 0.84)	0.840909	0.474873	0.417035	#004D40	0.532424
389	39	Lack of money is an obstacle	24	Household health	63	Cluster-24; (N = 63) (Mdn = 0.86)	0.857143	-0.163902	0.417035	#004D40	-0.393017
390	39	Lack of money is an obstacle	25	Household health	64	Cluster-25; (N = 64) (Mdn = 0.88)	0.875	0.154953	0.417035	#004D40	0.270902
391	40	Has health insurance	16	Household health	63	Cluster-16; (N = 63) (Mdn = 0.6)	0.603175	0.459006	0.492231	#004D40	0.482536
392	40	Has health insurance	17	Household health	79	Cluster-17; (N = 79) (Mdn = 0.61)	0.607595	-0.0883133	0.492231	#004D40	0
393	40	Has health insurance	18	Household health	61	Cluster-18; (N = 61) (Mdn = 0.64)	0.639344	0.230263	0.492231	#004D40	0.318706
394	40	Has health insurance	19	Household health	117	Cluster-19; (N = 117) (Mdn = 0.68)	0.683761	-0.135253	0.492231	#004D40	-0.274776
395	40	Has health insurance	20	Household health	18	Cluster-20; (N = 18) (Mdn = 0.72)	0.722222	0.155347	0.492231	#004D40	0
396	40	Has health insurance	21	Household health	23	Cluster-21; (N = 23) (Mdn = 0.78)	0.782609	-0.140826	0.492231	#004D40	0
397	40	Has health insurance	22	Household health	102	Cluster-22; (N = 102) (Mdn = 0.79)	0.794118	-0.393242	0.492231	#004D40	-0.798898
398	40	Has health insurance	23	Household health	44	Cluster-23; (N = 44) (Mdn = 0.84)	0.840909	-0.252712	0.492231	#004D40	-0.5134
399	40	Has health insurance	24	Household health	63	Cluster-24; (N = 63) (Mdn = 0.86)	0.857143	-0.346594	0.492231	#004D40	-0.704129
400	40	Has health insurance	25	Household health	64	Cluster-25; (N = 64) (Mdn = 0.88)	0.875	-0.360998	0.492231	#004D40	-0.733391
401	41	Difficulty w/health costs	16	Household health	63	Cluster-16; (N = 63) (Mdn = 0.6)	0.603175	-0.347673	0.625233	#004D40	-0.556069
402	41	Difficulty w/health costs	17	Household health	79	Cluster-17; (N = 79) (Mdn = 0.61)	0.607595	0.108833	0.625233	#004D40	0
403	41	Difficulty w/health costs	18	Household health	61	Cluster-18; (N = 61) (Mdn = 0.64)	0.639344	-0.417158	0.625233	#004D40	-0.667205
404	41	Difficulty w/health costs	19	Household health	117	Cluster-19; (N = 117) (Mdn = 0.68)	0.683761	0.0692613	0.625233	#004D40	0
405	41	Difficulty w/health costs	20	Household health	18	Cluster-20; (N = 18) (Mdn = 0.72)	0.722222	-0.519565	0.625233	#004D40	-0.830995
406	41	Difficulty w/health costs	21	Household health	23	Cluster-21; (N = 23) (Mdn = 0.78)	0.782609	0.116629	0.625233	#004D40	0
407	41	Difficulty w/health costs	22	Household health	102	Cluster-22; (N = 102) (Mdn = 0.79)	0.794118	0.233819	0.625233	#004D40	0.272183
408	41	Difficulty w/health costs	23	Household health	44	Cluster-23; (N = 44) (Mdn = 0.84)	0.840909	0.187901	0.625233	#004D40	0.231083
409	41	Difficulty w/health costs	24	Household health	63	Cluster-24; (N = 63) (Mdn = 0.86)	0.857143	0.309243	0.625233	#004D40	0.330927
410	41	Difficulty w/health costs	25	Household health	64	Cluster-25; (N = 64) (Mdn = 0.88)	0.875	0.223828	0.625233	#004D40	0.263618
411	42	Medicine stock outs are an obstacle	16	Household health	63	Cluster-16; (N = 63) (Mdn = 0.6)	0.603175	-0.126268	0.309779	#004D40	0
412	42	Medicine stock outs are an obstacle	17	Household health	79	Cluster-17; (N = 79) (Mdn = 0.61)	0.607595	-0.206611	0.309779	#004D40	-0.666963
413	42	Medicine stock outs are an obstacle	18	Household health	61	Cluster-18; (N = 61) (Mdn = 0.64)	0.639344	0.0202605	0.309779	#004D40	0
414	42	Medicine stock outs are an obstacle	19	Household health	117	Cluster-19; (N = 117) (Mdn = 0.68)	0.683761	0.42696	0.309779	#004D40	0.579527
415	42	Medicine stock outs are an obstacle	20	Household health	18	Cluster-20; (N = 18) (Mdn = 0.72)	0.722222	-0.272691	0.309779	#004D40	-0.880275
416	42	Medicine stock outs are an obstacle	21	Household health	23	Cluster-21; (N = 23) (Mdn = 0.78)	0.782609	0.516486	0.309779	#004D40	0.625085
417	42	Medicine stock outs are an obstacle	22	Household health	102	Cluster-22; (N = 102) (Mdn = 0.79)	0.794118	-0.174705	0.309779	#004D40	-0.563966
418	42	Medicine stock outs are an obstacle	23	Household health	44	Cluster-23; (N = 44) (Mdn = 0.84)	0.840909	-0.251734	0.309779	#004D40	-0.812625
419	42	Medicine stock outs are an obstacle	24	Household health	63	Cluster-24; (N = 63) (Mdn = 0.86)	0.857143	-0.00438573	0.309779	#004D40	0
420	42	Medicine stock outs are an obstacle	25	Household health	64	Cluster-25; (N = 64) (Mdn = 0.88)	0.875	-0.0858201	0.309779	#004D40	0
421	43	Experienced AMR	16	Household health	63	Cluster-16; (N = 63) (Mdn = 0.6)	0.603175	-0.252303	0.48534	#004D40	-0.519848
422	43	Experienced AMR	17	Household health	79	Cluster-17; (N = 79) (Mdn = 0.61)	0.607595	0.122632	0.48534	#004D40	0
423	43	Experienced AMR	18	Household health	61	Cluster-18; (N = 61) (Mdn = 0.64)	0.639344	-0.0742036	0.48534	#004D40	0
424	43	Experienced AMR	19	Household health	117	Cluster-19; (N = 117) (Mdn = 0.68)	0.683761	-0.229953	0.48534	#004D40	-0.473797
425	43	Experienced AMR	20	Household health	18	Cluster-20; (N = 18) (Mdn = 0.72)	0.722222	-0.434649	0.48534	#004D40	-0.895555
426	43	Experienced AMR	21	Household health	23	Cluster-21; (N = 23) (Mdn = 0.78)	0.782609	0.0160776	0.48534	#004D40	0
427	43	Experienced AMR	22	Household health	102	Cluster-22; (N = 102) (Mdn = 0.79)	0.794118	0.192499	0.48534	#004D40	0.283989
428	43	Experienced AMR	23	Household health	44	Cluster-23; (N = 44) (Mdn = 0.84)	0.840909	-0.293061	0.48534	#004D40	-0.603827
429	43	Experienced AMR	24	Household health	63	Cluster-24; (N = 63) (Mdn = 0.86)	0.857143	0.0744397	0.48534	#004D40	0
430	43	Experienced AMR	25	Household health	64	Cluster-25; (N = 64) (Mdn = 0.88)	0.875	0.11312	0.48534	#004D40	0
431	44	Sick household member	16	Household health	63	Cluster-16; (N = 63) (Mdn = 0.6)	0.603175	0.139176	0.170292	#004D40	0
432	44	Sick household member	17	Household health	79	Cluster-17; (N = 79) (Mdn = 0.61)	0.607595	0.165529	0.170292	#004D40	0
433	44	Sick household member	18	Household health	61	Cluster-18; (N = 61) (Mdn = 0.64)	0.639344	0.117875	0.170292	#004D40	0
434	44	Sick household member	19	Household health	117	Cluster-19; (N = 117) (Mdn = 0.68)	0.683761	-0.121062	0.170292	#004D40	-0.71091
435	44	Sick household member	20	Household health	18	Cluster-20; (N = 18) (Mdn = 0.72)	0.722222	-0.0228863	0.170292	#004D40	0
436	44	Sick household member	21	Household health	23	Cluster-21; (N = 23) (Mdn = 0.78)	0.782609	0.120592	0.170292	#004D40	0
437	44	Sick household member	22	Household health	102	Cluster-22; (N = 102) (Mdn = 0.79)	0.794118	0.211961	0.170292	#004D40	0.554504
438	44	Sick household member	23	Household health	44	Cluster-23; (N = 44) (Mdn = 0.84)	0.840909	0.139842	0.170292	#004D40	0
439	44	Sick household member	24	Household health	63	Cluster-24; (N = 63) (Mdn = 0.86)	0.857143	0.337763	0.170292	#004D40	0.664816
440	44	Sick household member	25	Household health	64	Cluster-25; (N = 64) (Mdn = 0.88)	0.875	0.169632	0.170292	#004D40	0.499029
441	45	HH has livestock	16	Environment	63	Cluster-16; (N = 63) (Mdn = 0.6)	0.603175	0.446964	0.352393	#009a1e	0.559155
442	45	HH has livestock	17	Environment	79	Cluster-17; (N = 79) (Mdn = 0.61)	0.607595	0.350988	0.352393	#009a1e	0.499001
443	45	HH has livestock	18	Environment	61	Cluster-18; (N = 61) (Mdn = 0.64)	0.639344	0.113932	0.352393	#009a1e	0
444	45	HH has livestock	19	Environment	117	Cluster-19; (N = 117) (Mdn = 0.68)	0.683761	0.245978	0.352393	#009a1e	0.41108
445	45	HH has livestock	20	Environment	18	Cluster-20; (N = 18) (Mdn = 0.72)	0.722222	-0.306557	0.352393	#009a1e	-0.869929
446	45	HH has livestock	21	Environment	23	Cluster-21; (N = 23) (Mdn = 0.78)	0.782609	-0.0566339	0.352393	#009a1e	0
447	45	HH has livestock	22	Environment	102	Cluster-22; (N = 102) (Mdn = 0.79)	0.794118	0.234194	0.352393	#009a1e	0.399249
448	45	HH has livestock	23	Environment	44	Cluster-23; (N = 44) (Mdn = 0.84)	0.840909	0.36743	0.352393	#009a1e	0.510445
449	45	HH has livestock	24	Environment	63	Cluster-24; (N = 63) (Mdn = 0.86)	0.857143	0.208713	0.352393	#009a1e	0.371968
450	45	HH has livestock	25	Environment	64	Cluster-25; (N = 64) (Mdn = 0.88)	0.875	-0.221775	0.352393	#009a1e	-0.629339
451	46	HH uses manure	16	Environment	63	Cluster-16; (N = 63) (Mdn = 0.6)	0.603175	0.14864	0.241144	#009a1e	0.38134
452	46	HH uses manure	17	Environment	79	Cluster-17; (N = 79) (Mdn = 0.61)	0.607595	0.22659	0.241144	#009a1e	0.484443
453	46	HH uses manure	18	Environment	61	Cluster-18; (N = 61) (Mdn = 0.64)	0.639344	0.0927524	0.241144	#009a1e	0
454	46	HH uses manure	19	Environment	117	Cluster-19; (N = 117) (Mdn = 0.68)	0.683761	0.405087	0.241144	#009a1e	0.626846
455	46	HH uses manure	20	Environment	18	Cluster-20; (N = 18) (Mdn = 0.72)	0.722222	0.514523	0.241144	#009a1e	0.680886
456	46	HH uses manure	21	Environment	23	Cluster-21; (N = 23) (Mdn = 0.78)	0.782609	0.0140575	0.241144	#009a1e	0
457	46	HH uses manure	22	Environment	102	Cluster-22; (N = 102) (Mdn = 0.79)	0.794118	0.160527	0.241144	#009a1e	0.399649
458	46	HH uses manure	23	Environment	44	Cluster-23; (N = 44) (Mdn = 0.84)	0.840909	0.132482	0.241144	#009a1e	0
459	46	HH uses manure	24	Environment	63	Cluster-24; (N = 63) (Mdn = 0.86)	0.857143	-0.0525936	0.241144	#009a1e	0
460	46	HH uses manure	25	Environment	64	Cluster-25; (N = 64) (Mdn = 0.88)	0.875	-0.206945	0.241144	#009a1e	-0.85818
461	47	Uses ABs with livestock	16	Environment	63	Cluster-16; (N = 63) (Mdn = 0.6)	0.603175	0.22082	0.119691	#009a1e	0.648495
462	47	Uses ABs with livestock	17	Environment	79	Cluster-17; (N = 79) (Mdn = 0.61)	0.607595	0.205503	0.119691	#009a1e	0.63194
463	47	Uses ABs with livestock	18	Environment	61	Cluster-18; (N = 61) (Mdn = 0.64)	0.639344	0.099142	0.119691	#009a1e	0
464	47	Uses ABs with livestock	19	Environment	117	Cluster-19; (N = 117) (Mdn = 0.68)	0.683761	-0.0696847	0.119691	#009a1e	0
465	47	Uses ABs with livestock	20	Environment	18	Cluster-20; (N = 18) (Mdn = 0.72)	0.722222	-0.0744346	0.119691	#009a1e	0
466	47	Uses ABs with livestock	21	Environment	23	Cluster-21; (N = 23) (Mdn = 0.78)	0.782609	-0.00883998	0.119691	#009a1e	0
467	47	Uses ABs with livestock	22	Environment	102	Cluster-22; (N = 102) (Mdn = 0.79)	0.794118	0.182652	0.119691	#009a1e	0.604122
468	47	Uses ABs with livestock	23	Environment	44	Cluster-23; (N = 44) (Mdn = 0.84)	0.840909	0.271003	0.119691	#009a1e	0.693645
469	47	Uses ABs with livestock	24	Environment	63	Cluster-24; (N = 63) (Mdn = 0.86)	0.857143	0.18021	0.119691	#009a1e	0.600898
470	47	Uses ABs with livestock	25	Environment	64	Cluster-25; (N = 64) (Mdn = 0.88)	0.875	-0.0955773	0.119691	#009a1e	-0.798533
471	48	HH consumes milk	16	Environment	63	Cluster-16; (N = 63) (Mdn = 0.6)	0.603175	0.0363841	0.83873	#009a1e	0
472	48	HH consumes milk	17	Environment	79	Cluster-17; (N = 79) (Mdn = 0.61)	0.607595	-0.156256	0.83873	#009a1e	-0.186301
473	48	HH consumes milk	18	Environment	61	Cluster-18; (N = 61) (Mdn = 0.64)	0.639344	-0.163864	0.83873	#009a1e	-0.195371
474	48	HH consumes milk	19	Environment	117	Cluster-19; (N = 117) (Mdn = 0.68)	0.683761	0.116416	0.83873	#009a1e	0.121883
475	48	HH consumes milk	20	Environment	18	Cluster-20; (N = 18) (Mdn = 0.72)	0.722222	-0.477371	0.83873	#009a1e	-0.569159
476	48	HH consumes milk	21	Environment	23	Cluster-21; (N = 23) (Mdn = 0.78)	0.782609	-0.0901859	0.83873	#009a1e	0
477	48	HH consumes milk	22	Environment	102	Cluster-22; (N = 102) (Mdn = 0.79)	0.794118	0.0866613	0.83873	#009a1e	0
478	48	HH consumes milk	23	Environment	44	Cluster-23; (N = 44) (Mdn = 0.84)	0.840909	-0.100449	0.83873	#009a1e	0
479	48	HH consumes milk	24	Environment	63	Cluster-24; (N = 63) (Mdn = 0.86)	0.857143	-0.0387723	0.83873	#009a1e	0
480	48	HH consumes milk	25	Environment	64	Cluster-25; (N = 64) (Mdn = 0.88)	0.875	-0.0746192	0.83873	#009a1e	0
481	49	Rubbish dumped near HH	16	Environment	63	Cluster-16; (N = 63) (Mdn = 0.6)	0.603175	0.0377764	0.654444	#009a1e	0
482	49	Rubbish dumped near HH	17	Environment	79	Cluster-17; (N = 79) (Mdn = 0.61)	0.607595	0.279841	0.654444	#009a1e	0.299524
483	49	Rubbish dumped near HH	18	Environment	61	Cluster-18; (N = 61) (Mdn = 0.64)	0.639344	0.0971599	0.654444	#009a1e	0
484	49	Rubbish dumped near HH	19	Environment	117	Cluster-19; (N = 117) (Mdn = 0.68)	0.683761	-0.0583086	0.654444	#009a1e	0
485	49	Rubbish dumped near HH	20	Environment	18	Cluster-20; (N = 18) (Mdn = 0.72)	0.722222	0.307961	0.654444	#009a1e	0.319991
486	49	Rubbish dumped near HH	21	Environment	23	Cluster-21; (N = 23) (Mdn = 0.78)	0.782609	0.197723	0.654444	#009a1e	0
487	49	Rubbish dumped near HH	22	Environment	102	Cluster-22; (N = 102) (Mdn = 0.79)	0.794118	0.0827836	0.654444	#009a1e	0
488	49	Rubbish dumped near HH	23	Environment	44	Cluster-23; (N = 44) (Mdn = 0.84)	0.840909	0.104716	0.654444	#009a1e	0
489	49	Rubbish dumped near HH	24	Environment	63	Cluster-24; (N = 63) (Mdn = 0.86)	0.857143	0.054609	0.654444	#009a1e	0
490	49	Rubbish dumped near HH	25	Environment	64	Cluster-25; (N = 64) (Mdn = 0.88)	0.875	0.242473	0.654444	#009a1e	0.270341
491	50	Site: KY: Nairobi	16	Location	63	Cluster-16; (N = 63) (Mdn = 0.6)	0.603175	-0.141188	0.177129	#928F16	-0.797091
492	50	Site: KY: Nairobi	17	Location	79	Cluster-17; (N = 79) (Mdn = 0.61)	0.607595	-0.16737	0.177129	#928F16	-0.944907
493	50	Site: KY: Nairobi	18	Location	61	Cluster-18; (N = 61) (Mdn = 0.64)	0.639344	-0.142796	0.177129	#928F16	-0.806171
494	50	Site: KY: Nairobi	19	Location	117	Cluster-19; (N = 117) (Mdn = 0.68)	0.683761	-0.171244	0.177129	#928F16	-0.96678
495	50	Site: KY: Nairobi	20	Location	18	Cluster-20; (N = 18) (Mdn = 0.72)	0.722222	-0.15005	0.177129	#928F16	-0.847124
496	50	Site: KY: Nairobi	21	Location	23	Cluster-21; (N = 23) (Mdn = 0.78)	0.782609	-0.149421	0.177129	#928F16	-0.843575
497	50	Site: KY: Nairobi	22	Location	102	Cluster-22; (N = 102) (Mdn = 0.79)	0.794118	-0.170295	0.177129	#928F16	-0.961419
498	50	Site: KY: Nairobi	23	Location	44	Cluster-23; (N = 44) (Mdn = 0.84)	0.840909	-0.161415	0.177129	#928F16	-0.911289
499	50	Site: KY: Nairobi	24	Location	63	Cluster-24; (N = 63) (Mdn = 0.86)	0.857143	-0.162326	0.177129	#928F16	-0.916431
500	50	Site: KY: Nairobi	25	Location	64	Cluster-25; (N = 64) (Mdn = 0.88)	0.875	-0.162713	0.177129	#928F16	-0.918614
501	51	Tertiary/secondary vs primary care	16	Location	63	Cluster-16; (N = 63) (Mdn = 0.6)	0.603175	0.360542	0.505283	#928F16	0.416415
502	51	Tertiary/secondary vs primary care	17	Location	79	Cluster-17; (N = 79) (Mdn = 0.61)	0.607595	-0.384084	0.505283	#928F16	-0.760137
503	51	Tertiary/secondary vs primary care	18	Location	61	Cluster-18; (N = 61) (Mdn = 0.64)	0.639344	-0.104454	0.505283	#928F16	0
504	51	Tertiary/secondary vs primary care	19	Location	117	Cluster-19; (N = 117) (Mdn = 0.68)	0.683761	-0.498679	0.505283	#928F16	-0.98693
505	51	Tertiary/secondary vs primary care	20	Location	18	Cluster-20; (N = 18) (Mdn = 0.72)	0.722222	-0.457412	0.505283	#928F16	-0.905259
506	51	Tertiary/secondary vs primary care	21	Location	23	Cluster-21; (N = 23) (Mdn = 0.78)	0.782609	-0.415926	0.505283	#928F16	-0.823155
507	51	Tertiary/secondary vs primary care	22	Location	102	Cluster-22; (N = 102) (Mdn = 0.79)	0.794118	-0.404638	0.505283	#928F16	-0.800815
508	51	Tertiary/secondary vs primary care	23	Location	44	Cluster-23; (N = 44) (Mdn = 0.84)	0.840909	0.349098	0.505283	#928F16	0.408598
509	51	Tertiary/secondary vs primary care	24	Location	63	Cluster-24; (N = 63) (Mdn = 0.86)	0.857143	0.346419	0.505283	#928F16	0.406737
510	51	Tertiary/secondary vs primary care	25	Location	64	Cluster-25; (N = 64) (Mdn = 0.88)	0.875	-0.255785	0.505283	#928F16	-0.506221
511	52	Site: UG: Nakapiripirit	16	Location	63	Cluster-16; (N = 63) (Mdn = 0.6)	0.603175	-0.0760617	0.0863891	#928F16	-0.880456
512	52	Site: UG: Nakapiripirit	17	Location	79	Cluster-17; (N = 79) (Mdn = 0.61)	0.607595	-0.0740154	0.0863891	#928F16	-0.856768
513	52	Site: UG: Nakapiripirit	18	Location	61	Cluster-18; (N = 61) (Mdn = 0.64)	0.639344	-0.0751146	0.0863891	#928F16	-0.869492
514	52	Site: UG: Nakapiripirit	19	Location	117	Cluster-19; (N = 117) (Mdn = 0.68)	0.683761	0.845538	0.0863891	#928F16	0.907301
515	52	Site: UG: Nakapiripirit	20	Location	18	Cluster-20; (N = 18) (Mdn = 0.72)	0.722222	-0.0598096	0.0863891	#928F16	0
516	52	Site: UG: Nakapiripirit	21	Location	23	Cluster-21; (N = 23) (Mdn = 0.78)	0.782609	0.568437	0.0863891	#928F16	0.868073
517	52	Site: UG: Nakapiripirit	22	Location	102	Cluster-22; (N = 102) (Mdn = 0.79)	0.794118	-0.078197	0.0863891	#928F16	-0.905173
518	52	Site: UG: Nakapiripirit	23	Location	44	Cluster-23; (N = 44) (Mdn = 0.84)	0.840909	-0.0738242	0.0863891	#928F16	-0.854555
519	52	Site: UG: Nakapiripirit	24	Location	63	Cluster-24; (N = 63) (Mdn = 0.86)	0.857143	-0.0751625	0.0863891	#928F16	-0.870046
520	52	Site: UG: Nakapiripirit	25	Location	64	Cluster-25; (N = 64) (Mdn = 0.88)	0.875	-0.0743317	0.0863891	#928F16	-0.86043
521	53	Site: TZ: Mwanza	16	Location	63	Cluster-16; (N = 63) (Mdn = 0.6)	0.603175	-0.103247	0.183344	#928F16	-0.563131
522	53	Site: TZ: Mwanza	17	Location	79	Cluster-17; (N = 79) (Mdn = 0.61)	0.607595	0.46192	0.183344	#928F16	0.715862
523	53	Site: TZ: Mwanza	18	Location	61	Cluster-18; (N = 61) (Mdn = 0.64)	0.639344	0.377637	0.183344	#928F16	0.673173
524	53	Site: TZ: Mwanza	19	Location	117	Cluster-19; (N = 117) (Mdn = 0.68)	0.683761	-0.177164	0.183344	#928F16	-0.966297
525	53	Site: TZ: Mwanza	20	Location	18	Cluster-20; (N = 18) (Mdn = 0.72)	0.722222	-0.153627	0.183344	#928F16	-0.837918
526	53	Site: TZ: Mwanza	21	Location	23	Cluster-21; (N = 23) (Mdn = 0.78)	0.782609	-0.144465	0.183344	#928F16	-0.787947
527	53	Site: TZ: Mwanza	22	Location	102	Cluster-22; (N = 102) (Mdn = 0.79)	0.794118	-0.171948	0.183344	#928F16	-0.937845
528	53	Site: TZ: Mwanza	23	Location	44	Cluster-23; (N = 44) (Mdn = 0.84)	0.840909	-0.0842487	0.183344	#928F16	0
529	53	Site: TZ: Mwanza	24	Location	63	Cluster-24; (N = 63) (Mdn = 0.86)	0.857143	-0.168207	0.183344	#928F16	-0.917439
530	53	Site: TZ: Mwanza	25	Location	64	Cluster-25; (N = 64) (Mdn = 0.88)	0.875	-0.144102	0.183344	#928F16	-0.785966
531	54	International travel (yes vs no)	16	Location	63	Cluster-16; (N = 63) (Mdn = 0.6)	0.603175	0.00205946	0.174021	#928F16	0
532	54	International travel (yes vs no)	17	Location	79	Cluster-17; (N = 79) (Mdn = 0.61)	0.607595	0.131154	0.174021	#928F16	0.429766
533	54	International travel (yes vs no)	18	Location	61	Cluster-18; (N = 61) (Mdn = 0.64)	0.639344	0.136017	0.174021	#928F16	0.43871
534	54	International travel (yes vs no)	19	Location	117	Cluster-19; (N = 117) (Mdn = 0.68)	0.683761	-0.167446	0.174021	#928F16	-0.962218
535	54	International travel (yes vs no)	20	Location	18	Cluster-20; (N = 18) (Mdn = 0.72)	0.722222	0.767243	0.174021	#928F16	0.81512
536	54	International travel (yes vs no)	21	Location	23	Cluster-21; (N = 23) (Mdn = 0.78)	0.782609	-0.134301	0.174021	#928F16	-0.77175
537	54	International travel (yes vs no)	22	Location	102	Cluster-22; (N = 102) (Mdn = 0.79)	0.794118	-0.153147	0.174021	#928F16	-0.880047
538	54	International travel (yes vs no)	23	Location	44	Cluster-23; (N = 44) (Mdn = 0.84)	0.840909	-0.124418	0.174021	#928F16	-0.714958
539	54	International travel (yes vs no)	24	Location	63	Cluster-24; (N = 63) (Mdn = 0.86)	0.857143	-0.123829	0.174021	#928F16	-0.711577
540	54	International travel (yes vs no)	25	Location	64	Cluster-25; (N = 64) (Mdn = 0.88)	0.875	-0.100279	0.174021	#928F16	-0.576247
541	55	Site: KY: Nanyuki	16	Location	63	Cluster-16; (N = 63) (Mdn = 0.6)	0.603175	-0.0956126	0.110628	#928F16	-0.864273
542	55	Site: KY: Nanyuki	17	Location	79	Cluster-17; (N = 79) (Mdn = 0.61)	0.607595	-0.101316	0.110628	#928F16	-0.915829
543	55	Site: KY: Nanyuki	18	Location	61	Cluster-18; (N = 61) (Mdn = 0.64)	0.639344	-0.0953009	0.110628	#928F16	-0.861456
544	55	Site: KY: Nanyuki	19	Location	117	Cluster-19; (N = 117) (Mdn = 0.68)	0.683761	-0.104659	0.110628	#928F16	-0.946048
545	55	Site: KY: Nanyuki	20	Location	18	Cluster-20; (N = 18) (Mdn = 0.72)	0.722222	-0.0840509	0.110628	#928F16	0
546	55	Site: KY: Nanyuki	21	Location	23	Cluster-21; (N = 23) (Mdn = 0.78)	0.782609	-0.0762112	0.110628	#928F16	0
547	55	Site: KY: Nanyuki	22	Location	102	Cluster-22; (N = 102) (Mdn = 0.79)	0.794118	-0.103691	0.110628	#928F16	-0.937301
548	55	Site: KY: Nanyuki	23	Location	44	Cluster-23; (N = 44) (Mdn = 0.84)	0.840909	-0.0975306	0.110628	#928F16	-0.881611
549	55	Site: KY: Nanyuki	24	Location	63	Cluster-24; (N = 63) (Mdn = 0.86)	0.857143	-0.0934059	0.110628	#928F16	-0.844327
550	55	Site: KY: Nanyuki	25	Location	64	Cluster-25; (N = 64) (Mdn = 0.88)	0.875	-0.10041	0.110628	#928F16	-0.907637
551	56	Site: KY: Makueni	16	Location	63	Cluster-16; (N = 63) (Mdn = 0.6)	0.603175	-0.100269	0.114357	#928F16	-0.87681
552	56	Site: KY: Makueni	17	Location	79	Cluster-17; (N = 79) (Mdn = 0.61)	0.607595	-0.105519	0.114357	#928F16	-0.922717
553	56	Site: KY: Makueni	18	Location	61	Cluster-18; (N = 61) (Mdn = 0.64)	0.639344	-0.0984529	0.114357	#928F16	-0.860928
554	56	Site: KY: Makueni	19	Location	117	Cluster-19; (N = 117) (Mdn = 0.68)	0.683761	-0.108289	0.114357	#928F16	-0.946939
555	56	Site: KY: Makueni	20	Location	18	Cluster-20; (N = 18) (Mdn = 0.72)	0.722222	-0.0880616	0.114357	#928F16	0
556	56	Site: KY: Makueni	21	Location	23	Cluster-21; (N = 23) (Mdn = 0.78)	0.782609	-0.0799547	0.114357	#928F16	0
557	56	Site: KY: Makueni	22	Location	102	Cluster-22; (N = 102) (Mdn = 0.79)	0.794118	-0.107339	0.114357	#928F16	-0.938632
558	56	Site: KY: Makueni	23	Location	44	Cluster-23; (N = 44) (Mdn = 0.84)	0.840909	-0.101146	0.114357	#928F16	-0.884475
559	56	Site: KY: Makueni	24	Location	63	Cluster-24; (N = 63) (Mdn = 0.86)	0.857143	-0.0942598	0.114357	#928F16	-0.824261
560	56	Site: KY: Makueni	25	Location	64	Cluster-25; (N = 64) (Mdn = 0.88)	0.875	-0.104059	0.114357	#928F16	-0.909952
561	57	Site: UG: Mbarara	16	Location	63	Cluster-16; (N = 63) (Mdn = 0.6)	0.603175	-0.0889197	0.100684	#928F16	-0.883159
562	57	Site: UG: Mbarara	17	Location	79	Cluster-17; (N = 79) (Mdn = 0.61)	0.607595	-0.0842571	0.100684	#928F16	-0.836849
563	57	Site: UG: Mbarara	18	Location	61	Cluster-18; (N = 61) (Mdn = 0.64)	0.639344	-0.0881188	0.100684	#928F16	-0.875205
564	57	Site: UG: Mbarara	19	Location	117	Cluster-19; (N = 117) (Mdn = 0.68)	0.683761	-0.0937099	0.100684	#928F16	-0.930736
565	57	Site: UG: Mbarara	20	Location	18	Cluster-20; (N = 18) (Mdn = 0.72)	0.722222	-0.0739431	0.100684	#928F16	0
566	57	Site: UG: Mbarara	21	Location	23	Cluster-21; (N = 23) (Mdn = 0.78)	0.782609	-0.0401286	0.100684	#928F16	0
567	57	Site: UG: Mbarara	22	Location	102	Cluster-22; (N = 102) (Mdn = 0.79)	0.794118	0.712993	0.100684	#928F16	0.876261
568	57	Site: UG: Mbarara	23	Location	44	Cluster-23; (N = 44) (Mdn = 0.84)	0.840909	-0.0807166	0.100684	#928F16	-0.801685
569	57	Site: UG: Mbarara	24	Location	63	Cluster-24; (N = 63) (Mdn = 0.86)	0.857143	0.617214	0.100684	#928F16	0.859752
570	57	Site: UG: Mbarara	25	Location	64	Cluster-25; (N = 64) (Mdn = 0.88)	0.875	0.0577168	0.100684	#928F16	0
571	58	Site: TZ: Mbeya	16	Location	63	Cluster-16; (N = 63) (Mdn = 0.6)	0.603175	-0.0407244	0.0795525	#928F16	0
572	58	Site: TZ: Mbeya	17	Location	79	Cluster-17; (N = 79) (Mdn = 0.61)	0.607595	0.114463	0.0795525	#928F16	0.589968
573	58	Site: TZ: Mbeya	18	Location	61	Cluster-18; (N = 61) (Mdn = 0.64)	0.639344	0.074825	0.0795525	#928F16	0.484689
574	58	Site: TZ: Mbeya	19	Location	117	Cluster-19; (N = 117) (Mdn = 0.68)	0.683761	-0.0730566	0.0795525	#928F16	-0.918345
575	58	Site: TZ: Mbeya	20	Location	18	Cluster-20; (N = 18) (Mdn = 0.72)	0.722222	0.622217	0.0795525	#928F16	0.88664
576	58	Site: TZ: Mbeya	21	Location	23	Cluster-21; (N = 23) (Mdn = 0.78)	0.782609	-0.0445364	0.0795525	#928F16	0
577	58	Site: TZ: Mbeya	22	Location	102	Cluster-22; (N = 102) (Mdn = 0.79)	0.794118	-0.0639064	0.0795525	#928F16	-0.803323
578	58	Site: TZ: Mbeya	23	Location	44	Cluster-23; (N = 44) (Mdn = 0.84)	0.840909	-0.0338804	0.0795525	#928F16	0
579	58	Site: TZ: Mbeya	24	Location	63	Cluster-24; (N = 63) (Mdn = 0.86)	0.857143	-0.0628378	0.0795525	#928F16	-0.789891
580	58	Site: TZ: Mbeya	25	Location	64	Cluster-25; (N = 64) (Mdn = 0.88)	0.875	-0.0605691	0.0795525	#928F16	-0.761372
581	59	Site: TZ: Kilimanjaro	16	Location	63	Cluster-16; (N = 63) (Mdn = 0.6)	0.603175	0.656535	0.0981976	#928F16	0.869891
582	59	Site: TZ: Kilimanjaro	17	Location	79	Cluster-17; (N = 79) (Mdn = 0.61)	0.607595	-0.0338928	0.0981976	#928F16	0
583	59	Site: TZ: Kilimanjaro	18	Location	61	Cluster-18; (N = 61) (Mdn = 0.64)	0.639344	0.0568365	0.0981976	#928F16	0
584	59	Site: TZ: Kilimanjaro	19	Location	117	Cluster-19; (N = 117) (Mdn = 0.68)	0.683761	-0.0907983	0.0981976	#928F16	-0.924649
585	59	Site: TZ: Kilimanjaro	20	Location	18	Cluster-20; (N = 18) (Mdn = 0.72)	0.722222	-0.067837	0.0981976	#928F16	0
586	59	Site: TZ: Kilimanjaro	21	Location	23	Cluster-21; (N = 23) (Mdn = 0.78)	0.782609	-0.0704138	0.0981976	#928F16	0
587	59	Site: TZ: Kilimanjaro	22	Location	102	Cluster-22; (N = 102) (Mdn = 0.79)	0.794118	-0.0901538	0.0981976	#928F16	-0.918085
588	59	Site: TZ: Kilimanjaro	23	Location	44	Cluster-23; (N = 44) (Mdn = 0.84)	0.840909	0.627111	0.0981976	#928F16	0.864613
589	59	Site: TZ: Kilimanjaro	24	Location	63	Cluster-24; (N = 63) (Mdn = 0.86)	0.857143	-0.0778083	0.0981976	#928F16	-0.792364
590	59	Site: TZ: Kilimanjaro	25	Location	64	Cluster-25; (N = 64) (Mdn = 0.88)	0.875	-0.0861409	0.0981976	#928F16	-0.87722
591	60	Site: UG: Nakasongola	16	Location	63	Cluster-16; (N = 63) (Mdn = 0.6)	0.603175	-0.0391728	0.0497203	#928F16	-0.787862
592	60	Site: UG: Nakasongola	17	Location	79	Cluster-17; (N = 79) (Mdn = 0.61)	0.607595	-0.0323049	0.0497203	#928F16	0
593	60	Site: UG: Nakasongola	18	Location	61	Cluster-18; (N = 61) (Mdn = 0.64)	0.639344	-0.0377238	0.0497203	#928F16	0
594	60	Site: UG: Nakasongola	19	Location	117	Cluster-19; (N = 117) (Mdn = 0.68)	0.683761	-0.0437141	0.0497203	#928F16	-0.879201
595	60	Site: UG: Nakasongola	20	Location	18	Cluster-20; (N = 18) (Mdn = 0.72)	0.722222	-0.0222846	0.0497203	#928F16	0
596	60	Site: UG: Nakasongola	21	Location	23	Cluster-21; (N = 23) (Mdn = 0.78)	0.782609	-0.0165661	0.0497203	#928F16	0
597	60	Site: UG: Nakasongola	22	Location	102	Cluster-22; (N = 102) (Mdn = 0.79)	0.794118	0.0541915	0.0497203	#928F16	0.521514
598	60	Site: UG: Nakasongola	23	Location	44	Cluster-23; (N = 44) (Mdn = 0.84)	0.840909	-0.0367504	0.0497203	#928F16	0
599	60	Site: UG: Nakasongola	24	Location	63	Cluster-24; (N = 63) (Mdn = 0.86)	0.857143	0.0902477	0.0497203	#928F16	0.644774
600	60	Site: UG: Nakasongola	25	Location	64	Cluster-25; (N = 64) (Mdn = 0.88)	0.875	0.646904	0.0497203	#928F16	0.928627
601	61	Urban vs rural	16	Location	63	Cluster-16; (N = 63) (Mdn = 0.6)	0.603175	0.0778698	0.770847	#928F16	0
602	61	Urban vs rural	17	Location	79	Cluster-17; (N = 79) (Mdn = 0.61)	0.607595	-0.144389	0.770847	#928F16	-0.187312
603	61	Urban vs rural	18	Location	61	Cluster-18; (N = 61) (Mdn = 0.64)	0.639344	0.207756	0.770847	#928F16	0.212298
604	61	Urban vs rural	19	Location	117	Cluster-19; (N = 117) (Mdn = 0.68)	0.683761	-0.59203	0.770847	#928F16	-0.768026
605	61	Urban vs rural	20	Location	18	Cluster-20; (N = 18) (Mdn = 0.72)	0.722222	-0.447778	0.770847	#928F16	0
606	61	Urban vs rural	21	Location	23	Cluster-21; (N = 23) (Mdn = 0.78)	0.782609	-0.147961	0.770847	#928F16	0
607	61	Urban vs rural	22	Location	102	Cluster-22; (N = 102) (Mdn = 0.79)	0.794118	-0.641085	0.770847	#928F16	-0.831664
608	61	Urban vs rural	23	Location	44	Cluster-23; (N = 44) (Mdn = 0.84)	0.840909	0.0844492	0.770847	#928F16	0
609	61	Urban vs rural	24	Location	63	Cluster-24; (N = 63) (Mdn = 0.86)	0.857143	-0.0944554	0.770847	#928F16	0
610	61	Urban vs rural	25	Location	64	Cluster-25; (N = 64) (Mdn = 0.88)	0.875	-0.00807804	0.770847	#928F16	0

## Sheet: Fig S8
	order_t	new_labels	cluster	clust_group	cluster_size	cluster_lab	med_cluster	med_diff	Freq	colour	fill
1	1	Age: <25 years	1	Sociodemographics	18	Cluster-1; (N = 18) (Mdn = 0.11)	0.111111	0.145819	0.261548	#BE12B2	0
2	1	Age: <25 years	2	Sociodemographics	113	Cluster-2; (N = 113) (Mdn = 0.12)	0.115044	-0.0350384	0.261548	#BE12B2	0
3	1	Age: <25 years	3	Sociodemographics	77	Cluster-3; (N = 77) (Mdn = 0.12)	0.116883	0.0362528	0.261548	#BE12B2	0
4	1	Age: <25 years	4	Sociodemographics	49	Cluster-4; (N = 49) (Mdn = 0.14)	0.142857	-0.0228561	0.261548	#BE12B2	0
5	1	Age: <25 years	5	Sociodemographics	129	Cluster-5; (N = 129) (Mdn = 0.15)	0.147287	0.195203	0.261548	#BE12B2	0.427373
6	1	Age: <25 years	6	Sociodemographics	80	Cluster-6; (N = 80) (Mdn = 0.15)	0.15	-0.0270598	0.261548	#BE12B2	0
7	1	Age: <25 years	7	Sociodemographics	63	Cluster-7; (N = 63) (Mdn = 0.16)	0.15873	0.00891241	0.261548	#BE12B2	0
8	1	Age: <25 years	8	Sociodemographics	78	Cluster-8; (N = 78) (Mdn = 0.17)	0.166667	0.0914229	0.261548	#BE12B2	0
9	2	Age: 25-44 years	1	Sociodemographics	18	Cluster-1; (N = 18) (Mdn = 0.11)	0.111111	-0.0118167	0.490637	#BE12B2	0
10	2	Age: 25-44 years	2	Sociodemographics	113	Cluster-2; (N = 113) (Mdn = 0.12)	0.115044	0.204782	0.490637	#BE12B2	0.294473
11	2	Age: 25-44 years	3	Sociodemographics	77	Cluster-3; (N = 77) (Mdn = 0.12)	0.116883	0.180688	0.490637	#BE12B2	0.269151
12	2	Age: 25-44 years	4	Sociodemographics	49	Cluster-4; (N = 49) (Mdn = 0.14)	0.142857	-0.0551483	0.490637	#BE12B2	0
13	2	Age: 25-44 years	5	Sociodemographics	129	Cluster-5; (N = 129) (Mdn = 0.15)	0.147287	0.0303758	0.490637	#BE12B2	0
14	2	Age: 25-44 years	6	Sociodemographics	80	Cluster-6; (N = 80) (Mdn = 0.15)	0.15	0.256303	0.490637	#BE12B2	0.343138
15	2	Age: 25-44 years	7	Sociodemographics	63	Cluster-7; (N = 63) (Mdn = 0.16)	0.15873	0.101477	0.490637	#BE12B2	0
16	2	Age: 25-44 years	8	Sociodemographics	78	Cluster-8; (N = 78) (Mdn = 0.17)	0.166667	0.131054	0.490637	#BE12B2	0.210802
17	3	Has secondary educ or higher	1	Sociodemographics	18	Cluster-1; (N = 18) (Mdn = 0.11)	0.111111	0.330188	0.490367	#BE12B2	0.402396
18	3	Has secondary educ or higher	2	Sociodemographics	113	Cluster-2; (N = 113) (Mdn = 0.12)	0.115044	0.490555	0.490367	#BE12B2	0.500096
19	3	Has secondary educ or higher	3	Sociodemographics	77	Cluster-3; (N = 77) (Mdn = 0.12)	0.116883	0.150035	0.490367	#BE12B2	0.234282
20	3	Has secondary educ or higher	4	Sociodemographics	49	Cluster-4; (N = 49) (Mdn = 0.14)	0.142857	0.324232	0.490367	#BE12B2	0.398027
21	3	Has secondary educ or higher	5	Sociodemographics	129	Cluster-5; (N = 129) (Mdn = 0.15)	0.147287	0.479405	0.490367	#BE12B2	0.494348
22	3	Has secondary educ or higher	6	Sociodemographics	80	Cluster-6; (N = 80) (Mdn = 0.15)	0.15	0.431	0.490367	#BE12B2	0.467784
23	3	Has secondary educ or higher	7	Sociodemographics	63	Cluster-7; (N = 63) (Mdn = 0.16)	0.15873	0.0957332	0.490367	#BE12B2	0
24	3	Has secondary educ or higher	8	Sociodemographics	78	Cluster-8; (N = 78) (Mdn = 0.17)	0.166667	0.423907	0.490367	#BE12B2	0.463654
25	4	Age: 45+ years	1	Sociodemographics	18	Cluster-1; (N = 18) (Mdn = 0.11)	0.111111	-0.15567	0.247815	#BE12B2	0
26	4	Age: 45+ years	2	Sociodemographics	113	Cluster-2; (N = 113) (Mdn = 0.12)	0.115044	-0.171437	0.247815	#BE12B2	-0.691795
27	4	Age: 45+ years	3	Sociodemographics	77	Cluster-3; (N = 77) (Mdn = 0.12)	0.116883	-0.220912	0.247815	#BE12B2	-0.891437
28	4	Age: 45+ years	4	Sociodemographics	49	Cluster-4; (N = 49) (Mdn = 0.14)	0.142857	0.023731	0.247815	#BE12B2	0
29	4	Age: 45+ years	5	Sociodemographics	129	Cluster-5; (N = 129) (Mdn = 0.15)	0.147287	-0.228264	0.247815	#BE12B2	-0.921107
30	4	Age: 45+ years	6	Sociodemographics	80	Cluster-6; (N = 80) (Mdn = 0.15)	0.15	-0.232556	0.247815	#BE12B2	-0.938423
31	4	Age: 45+ years	7	Sociodemographics	63	Cluster-7; (N = 63) (Mdn = 0.16)	0.15873	-0.120729	0.247815	#BE12B2	0
32	4	Age: 45+ years	8	Sociodemographics	78	Cluster-8; (N = 78) (Mdn = 0.17)	0.166667	-0.226256	0.247815	#BE12B2	-0.913002
33	5	HH has a TV	1	HH socioeconomics	18	Cluster-1; (N = 18) (Mdn = 0.11)	0.111111	0.217693	0.53325	#1E88E5	0
34	5	HH has a TV	2	HH socioeconomics	113	Cluster-2; (N = 113) (Mdn = 0.12)	0.115044	0.420633	0.53325	#1E88E5	0.440969
35	5	HH has a TV	3	HH socioeconomics	77	Cluster-3; (N = 77) (Mdn = 0.12)	0.116883	0.359019	0.53325	#1E88E5	0.402366
36	5	HH has a TV	4	HH socioeconomics	49	Cluster-4; (N = 49) (Mdn = 0.14)	0.142857	0.201254	0.53325	#1E88E5	0.273999
37	5	HH has a TV	5	HH socioeconomics	129	Cluster-5; (N = 129) (Mdn = 0.15)	0.147287	0.0977028	0.53325	#1E88E5	0
38	5	HH has a TV	6	HH socioeconomics	80	Cluster-6; (N = 80) (Mdn = 0.15)	0.15	0.220532	0.53325	#1E88E5	0.292567
39	5	HH has a TV	7	HH socioeconomics	63	Cluster-7; (N = 63) (Mdn = 0.16)	0.15873	-0.0549403	0.53325	#1E88E5	0
40	5	HH has a TV	8	HH socioeconomics	78	Cluster-8; (N = 78) (Mdn = 0.17)	0.166667	0.192249	0.53325	#1E88E5	0.264989
41	6	HH has electricity	1	HH socioeconomics	18	Cluster-1; (N = 18) (Mdn = 0.11)	0.111111	0.0744872	0.821429	#1E88E5	0
42	6	HH has electricity	2	HH socioeconomics	113	Cluster-2; (N = 113) (Mdn = 0.12)	0.115044	0.171322	0.821429	#1E88E5	0.172573
43	6	HH has electricity	3	HH socioeconomics	77	Cluster-3; (N = 77) (Mdn = 0.12)	0.116883	0.151802	0.821429	#1E88E5	0.155977
44	6	HH has electricity	4	HH socioeconomics	49	Cluster-4; (N = 49) (Mdn = 0.14)	0.142857	0.164316	0.821429	#1E88E5	0.166692
45	6	HH has electricity	5	HH socioeconomics	129	Cluster-5; (N = 129) (Mdn = 0.15)	0.147287	0.171036	0.821429	#1E88E5	0.172335
46	6	HH has electricity	6	HH socioeconomics	80	Cluster-6; (N = 80) (Mdn = 0.15)	0.15	0.166593	0.821429	#1E88E5	0.168613
47	6	HH has electricity	7	HH socioeconomics	63	Cluster-7; (N = 63) (Mdn = 0.16)	0.15873	0.0938588	0.821429	#1E88E5	0
48	6	HH has electricity	8	HH socioeconomics	78	Cluster-8; (N = 78) (Mdn = 0.17)	0.166667	0.166103	0.821429	#1E88E5	0.1682
49	7	HH head has secondary+ education	1	HH socioeconomics	18	Cluster-1; (N = 18) (Mdn = 0.11)	0.111111	0.390573	0.557705	#1E88E5	0.411876
50	7	HH head has secondary+ education	2	HH socioeconomics	113	Cluster-2; (N = 113) (Mdn = 0.12)	0.115044	0.402353	0.557705	#1E88E5	0.419093
51	7	HH head has secondary+ education	3	HH socioeconomics	77	Cluster-3; (N = 77) (Mdn = 0.12)	0.116883	0.340519	0.557705	#1E88E5	0.379102
52	7	HH head has secondary+ education	4	HH socioeconomics	49	Cluster-4; (N = 49) (Mdn = 0.14)	0.142857	0.25993	0.557705	#1E88E5	0.317905
53	7	HH head has secondary+ education	5	HH socioeconomics	129	Cluster-5; (N = 129) (Mdn = 0.15)	0.147287	0.428322	0.557705	#1E88E5	0.434391
54	7	HH head has secondary+ education	6	HH socioeconomics	80	Cluster-6; (N = 80) (Mdn = 0.15)	0.15	0.40842	0.557705	#1E88E5	0.42274
55	7	HH head has secondary+ education	7	HH socioeconomics	63	Cluster-7; (N = 63) (Mdn = 0.16)	0.15873	0.12595	0.557705	#1E88E5	0
56	7	HH head has secondary+ education	8	HH socioeconomics	78	Cluster-8; (N = 78) (Mdn = 0.17)	0.166667	0.41437	0.557705	#1E88E5	0.426274
57	8	HH owns land	1	HH socioeconomics	18	Cluster-1; (N = 18) (Mdn = 0.11)	0.111111	0.250246	0.485661	#1E88E5	0
58	8	HH owns land	2	HH socioeconomics	113	Cluster-2; (N = 113) (Mdn = 0.12)	0.115044	0.0807377	0.485661	#1E88E5	0
59	8	HH owns land	3	HH socioeconomics	77	Cluster-3; (N = 77) (Mdn = 0.12)	0.116883	-0.451374	0.485661	#1E88E5	-0.929401
60	8	HH owns land	4	HH socioeconomics	49	Cluster-4; (N = 49) (Mdn = 0.14)	0.142857	0.470169	0.485661	#1E88E5	0.491896
61	8	HH owns land	5	HH socioeconomics	129	Cluster-5; (N = 129) (Mdn = 0.15)	0.147287	-0.025539	0.485661	#1E88E5	0
62	8	HH owns land	6	HH socioeconomics	80	Cluster-6; (N = 80) (Mdn = 0.15)	0.15	-0.228178	0.485661	#1E88E5	-0.469829
63	8	HH owns land	7	HH socioeconomics	63	Cluster-7; (N = 63) (Mdn = 0.16)	0.15873	-0.441142	0.485661	#1E88E5	-0.908333
64	8	HH owns land	8	HH socioeconomics	78	Cluster-8; (N = 78) (Mdn = 0.17)	0.166667	-0.258375	0.485661	#1E88E5	-0.532006
65	9	HH owns house	1	HH socioeconomics	18	Cluster-1; (N = 18) (Mdn = 0.11)	0.111111	0.252923	0.536692	#1E88E5	0
66	9	HH owns house	2	HH socioeconomics	113	Cluster-2; (N = 113) (Mdn = 0.12)	0.115044	-0.112027	0.536692	#1E88E5	-0.208737
67	9	HH owns house	3	HH socioeconomics	77	Cluster-3; (N = 77) (Mdn = 0.12)	0.116883	-0.509632	0.536692	#1E88E5	-0.94958
68	9	HH owns house	4	HH socioeconomics	49	Cluster-4; (N = 49) (Mdn = 0.14)	0.142857	0.408263	0.536692	#1E88E5	0.432045
69	9	HH owns house	5	HH socioeconomics	129	Cluster-5; (N = 129) (Mdn = 0.15)	0.147287	-0.208942	0.536692	#1E88E5	-0.389315
70	9	HH owns house	6	HH socioeconomics	80	Cluster-6; (N = 80) (Mdn = 0.15)	0.15	-0.364309	0.536692	#1E88E5	-0.678805
71	9	HH owns house	7	HH socioeconomics	63	Cluster-7; (N = 63) (Mdn = 0.16)	0.15873	-0.467473	0.536692	#1E88E5	-0.871027
72	9	HH owns house	8	HH socioeconomics	78	Cluster-8; (N = 78) (Mdn = 0.17)	0.166667	-0.463849	0.536692	#1E88E5	-0.864275
73	10	HH has a smartphone	1	HH socioeconomics	18	Cluster-1; (N = 18) (Mdn = 0.11)	0.111111	0.594106	0.144189	#1E88E5	0.8047
74	10	HH has a smartphone	2	HH socioeconomics	113	Cluster-2; (N = 113) (Mdn = 0.12)	0.115044	-0.132919	0.144189	#1E88E5	-0.921837
75	10	HH has a smartphone	3	HH socioeconomics	77	Cluster-3; (N = 77) (Mdn = 0.12)	0.116883	0.62174	0.144189	#1E88E5	0.811746
76	10	HH has a smartphone	4	HH socioeconomics	49	Cluster-4; (N = 49) (Mdn = 0.14)	0.142857	-0.129491	0.144189	#1E88E5	-0.898067
77	10	HH has a smartphone	5	HH socioeconomics	129	Cluster-5; (N = 129) (Mdn = 0.15)	0.147287	-0.135907	0.144189	#1E88E5	-0.942565
78	10	HH has a smartphone	6	HH socioeconomics	80	Cluster-6; (N = 80) (Mdn = 0.15)	0.15	-0.120492	0.144189	#1E88E5	-0.835656
79	10	HH has a smartphone	7	HH socioeconomics	63	Cluster-7; (N = 63) (Mdn = 0.16)	0.15873	0.204851	0.144189	#1E88E5	0.586899
80	10	HH has a smartphone	8	HH socioeconomics	78	Cluster-8; (N = 78) (Mdn = 0.17)	0.166667	-0.12447	0.144189	#1E88E5	-0.86324
81	11	Temporary or mud walls vs cement, brick or metal	1	HH socioeconomics	18	Cluster-1; (N = 18) (Mdn = 0.11)	0.111111	-0.153082	0.191423	#1E88E5	0
82	11	Temporary or mud walls vs cement, brick or metal	2	HH socioeconomics	113	Cluster-2; (N = 113) (Mdn = 0.12)	0.115044	-0.180262	0.191423	#1E88E5	-0.941693
83	11	Temporary or mud walls vs cement, brick or metal	3	HH socioeconomics	77	Cluster-3; (N = 77) (Mdn = 0.12)	0.116883	-0.152917	0.191423	#1E88E5	-0.798843
84	11	Temporary or mud walls vs cement, brick or metal	4	HH socioeconomics	49	Cluster-4; (N = 49) (Mdn = 0.14)	0.142857	0.14794	0.191423	#1E88E5	0.435935
85	11	Temporary or mud walls vs cement, brick or metal	5	HH socioeconomics	129	Cluster-5; (N = 129) (Mdn = 0.15)	0.147287	-0.175814	0.191423	#1E88E5	-0.918458
86	11	Temporary or mud walls vs cement, brick or metal	6	HH socioeconomics	80	Cluster-6; (N = 80) (Mdn = 0.15)	0.15	-0.159585	0.191423	#1E88E5	-0.833674
87	11	Temporary or mud walls vs cement, brick or metal	7	HH socioeconomics	63	Cluster-7; (N = 63) (Mdn = 0.16)	0.15873	-0.137788	0.191423	#1E88E5	-0.719809
88	11	Temporary or mud walls vs cement, brick or metal	8	HH socioeconomics	78	Cluster-8; (N = 78) (Mdn = 0.17)	0.166667	-0.164777	0.191423	#1E88E5	-0.8608
89	12	Uses soap when handwashing	1	WASH	18	Cluster-1; (N = 18) (Mdn = 0.11)	0.111111	0.0666793	0.829747	#2903F6	0
90	12	Uses soap when handwashing	2	WASH	113	Cluster-2; (N = 113) (Mdn = 0.12)	0.115044	0.116845	0.829747	#2903F6	0.123438
91	12	Uses soap when handwashing	3	WASH	77	Cluster-3; (N = 77) (Mdn = 0.12)	0.116883	0.154601	0.829747	#2903F6	0.157059
92	12	Uses soap when handwashing	4	WASH	49	Cluster-4; (N = 49) (Mdn = 0.14)	0.142857	0.10502	0.829747	#2903F6	0
93	12	Uses soap when handwashing	5	WASH	129	Cluster-5; (N = 129) (Mdn = 0.15)	0.147287	0.0787919	0.829747	#2903F6	0
94	12	Uses soap when handwashing	6	WASH	80	Cluster-6; (N = 80) (Mdn = 0.15)	0.15	0.0805588	0.829747	#2903F6	0
95	12	Uses soap when handwashing	7	WASH	63	Cluster-7; (N = 63) (Mdn = 0.16)	0.15873	0.0957302	0.829747	#2903F6	0
96	12	Uses soap when handwashing	8	WASH	78	Cluster-8; (N = 78) (Mdn = 0.17)	0.166667	0.137341	0.829747	#2903F6	0.142015
97	13	Toilet: Public flush	1	WASH	18	Cluster-1; (N = 18) (Mdn = 0.11)	0.111111	0.243935	0.247044	#2903F6	0.496833
98	13	Toilet: Public flush	2	WASH	113	Cluster-2; (N = 113) (Mdn = 0.12)	0.115044	-0.228659	0.247044	#2903F6	-0.92558
99	13	Toilet: Public flush	3	WASH	77	Cluster-3; (N = 77) (Mdn = 0.12)	0.116883	0.415618	0.247044	#2903F6	0.627194
100	13	Toilet: Public flush	4	WASH	49	Cluster-4; (N = 49) (Mdn = 0.14)	0.142857	-0.0583342	0.247044	#2903F6	0
101	13	Toilet: Public flush	5	WASH	129	Cluster-5; (N = 129) (Mdn = 0.15)	0.147287	0.428379	0.247044	#2903F6	0.634238
102	13	Toilet: Public flush	6	WASH	80	Cluster-6; (N = 80) (Mdn = 0.15)	0.15	0.0203548	0.247044	#2903F6	0
103	13	Toilet: Public flush	7	WASH	63	Cluster-7; (N = 63) (Mdn = 0.16)	0.15873	-0.103491	0.247044	#2903F6	-0.418918
104	13	Toilet: Public flush	8	WASH	78	Cluster-8; (N = 78) (Mdn = 0.17)	0.166667	-0.0201762	0.247044	#2903F6	0
105	14	Toilet: Private flush	1	WASH	18	Cluster-1; (N = 18) (Mdn = 0.11)	0.111111	-0.00212115	0.317984	#2903F6	0
106	14	Toilet: Private flush	2	WASH	113	Cluster-2; (N = 113) (Mdn = 0.12)	0.115044	0.635486	0.317984	#2903F6	0.666498
107	14	Toilet: Private flush	3	WASH	77	Cluster-3; (N = 77) (Mdn = 0.12)	0.116883	-0.123537	0.317984	#2903F6	-0.388501
108	14	Toilet: Private flush	4	WASH	49	Cluster-4; (N = 49) (Mdn = 0.14)	0.142857	0.123894	0.317984	#2903F6	0
109	14	Toilet: Private flush	5	WASH	129	Cluster-5; (N = 129) (Mdn = 0.15)	0.147287	-0.155922	0.317984	#2903F6	-0.490345
110	14	Toilet: Private flush	6	WASH	80	Cluster-6; (N = 80) (Mdn = 0.15)	0.15	0.239476	0.317984	#2903F6	0.429584
111	14	Toilet: Private flush	7	WASH	63	Cluster-7; (N = 63) (Mdn = 0.16)	0.15873	0.0818754	0.317984	#2903F6	0
112	14	Toilet: Private flush	8	WASH	78	Cluster-8; (N = 78) (Mdn = 0.17)	0.166667	0.319048	0.317984	#2903F6	0.500835
113	15	Washing water: Protected public	1	WASH	18	Cluster-1; (N = 18) (Mdn = 0.11)	0.111111	-0.0145392	0.420561	#2903F6	0
114	15	Washing water: Protected public	2	WASH	113	Cluster-2; (N = 113) (Mdn = 0.12)	0.115044	-0.361772	0.420561	#2903F6	-0.860212
115	15	Washing water: Protected public	3	WASH	77	Cluster-3; (N = 77) (Mdn = 0.12)	0.116883	0.365973	0.420561	#2903F6	0.465299
116	15	Washing water: Protected public	4	WASH	49	Cluster-4; (N = 49) (Mdn = 0.14)	0.142857	0.22957	0.420561	#2903F6	0.353114
117	15	Washing water: Protected public	5	WASH	129	Cluster-5; (N = 129) (Mdn = 0.15)	0.147287	0.53333	0.420561	#2903F6	0.55911
118	15	Washing water: Protected public	6	WASH	80	Cluster-6; (N = 80) (Mdn = 0.15)	0.15	0.0454207	0.420561	#2903F6	0
119	15	Washing water: Protected public	7	WASH	63	Cluster-7; (N = 63) (Mdn = 0.16)	0.15873	-0.35493	0.420561	#2903F6	-0.843946
120	15	Washing water: Protected public	8	WASH	78	Cluster-8; (N = 78) (Mdn = 0.17)	0.166667	0.262536	0.420561	#2903F6	0.384332
121	16	Drinking water: Protected public	1	WASH	18	Cluster-1; (N = 18) (Mdn = 0.11)	0.111111	-0.0314228	0.411582	#2903F6	0
122	16	Drinking water: Protected public	2	WASH	113	Cluster-2; (N = 113) (Mdn = 0.12)	0.115044	-0.381394	0.411582	#2903F6	-0.926654
123	16	Drinking water: Protected public	3	WASH	77	Cluster-3; (N = 77) (Mdn = 0.12)	0.116883	0.311867	0.411582	#2903F6	0.431084
124	16	Drinking water: Protected public	4	WASH	49	Cluster-4; (N = 49) (Mdn = 0.14)	0.142857	0.188568	0.411582	#2903F6	0.314202
125	16	Drinking water: Protected public	5	WASH	129	Cluster-5; (N = 129) (Mdn = 0.15)	0.147287	0.536408	0.411582	#2903F6	0.565837
126	16	Drinking water: Protected public	6	WASH	80	Cluster-6; (N = 80) (Mdn = 0.15)	0.15	0.00480683	0.411582	#2903F6	0
127	16	Drinking water: Protected public	7	WASH	63	Cluster-7; (N = 63) (Mdn = 0.16)	0.15873	-0.360636	0.411582	#2903F6	-0.87622
128	16	Drinking water: Protected public	8	WASH	78	Cluster-8; (N = 78) (Mdn = 0.17)	0.166667	0.148777	0.411582	#2903F6	0
129	17	Washing water: Unprotected public	1	WASH	18	Cluster-1; (N = 18) (Mdn = 0.11)	0.111111	-0.0258137	0.0679128	#2903F6	0
130	17	Washing water: Unprotected public	2	WASH	113	Cluster-2; (N = 113) (Mdn = 0.12)	0.115044	-0.0581652	0.0679128	#2903F6	-0.856469
131	17	Washing water: Unprotected public	3	WASH	77	Cluster-3; (N = 77) (Mdn = 0.12)	0.116883	-0.0232198	0.0679128	#2903F6	0
132	17	Washing water: Unprotected public	4	WASH	49	Cluster-4; (N = 49) (Mdn = 0.14)	0.142857	0.117119	0.0679128	#2903F6	0.632968
133	17	Washing water: Unprotected public	5	WASH	129	Cluster-5; (N = 129) (Mdn = 0.15)	0.147287	-0.0527242	0.0679128	#2903F6	-0.776352
134	17	Washing water: Unprotected public	6	WASH	80	Cluster-6; (N = 80) (Mdn = 0.15)	0.15	-0.0453999	0.0679128	#2903F6	-0.668503
135	17	Washing water: Unprotected public	7	WASH	63	Cluster-7; (N = 63) (Mdn = 0.16)	0.15873	-0.0376588	0.0679128	#2903F6	0
136	17	Washing water: Unprotected public	8	WASH	78	Cluster-8; (N = 78) (Mdn = 0.17)	0.166667	-0.0157192	0.0679128	#2903F6	0
137	18	Drinking water: Protected private	1	WASH	18	Cluster-1; (N = 18) (Mdn = 0.11)	0.111111	-0.0801901	0.448319	#2903F6	0
138	18	Drinking water: Protected private	2	WASH	113	Cluster-2; (N = 113) (Mdn = 0.12)	0.115044	0.49917	0.448319	#2903F6	0.526835
139	18	Drinking water: Protected private	3	WASH	77	Cluster-3; (N = 77) (Mdn = 0.12)	0.116883	-0.248782	0.448319	#2903F6	-0.554921
140	18	Drinking water: Protected private	4	WASH	49	Cluster-4; (N = 49) (Mdn = 0.14)	0.142857	-0.265195	0.448319	#2903F6	-0.591532
141	18	Drinking water: Protected private	5	WASH	129	Cluster-5; (N = 129) (Mdn = 0.15)	0.147287	-0.425851	0.448319	#2903F6	-0.949885
142	18	Drinking water: Protected private	6	WASH	80	Cluster-6; (N = 80) (Mdn = 0.15)	0.15	0.1074	0.448319	#2903F6	0.193264
143	18	Drinking water: Protected private	7	WASH	63	Cluster-7; (N = 63) (Mdn = 0.16)	0.15873	0.451949	0.448319	#2903F6	0.502016
144	18	Drinking water: Protected private	8	WASH	78	Cluster-8; (N = 78) (Mdn = 0.17)	0.166667	-0.0898665	0.448319	#2903F6	0
145	19	Drinking water: Unprotected private	1	WASH	18	Cluster-1; (N = 18) (Mdn = 0.11)	0.111111	0.0201964	0.0566625	#2903F6	0
146	19	Drinking water: Unprotected private	2	WASH	113	Cluster-2; (N = 113) (Mdn = 0.12)	0.115044	-0.0466242	0.0566625	#2903F6	-0.82284
147	19	Drinking water: Unprotected private	3	WASH	77	Cluster-3; (N = 77) (Mdn = 0.12)	0.116883	-0.0121025	0.0566625	#2903F6	0
148	19	Drinking water: Unprotected private	4	WASH	49	Cluster-4; (N = 49) (Mdn = 0.14)	0.142857	0.118935	0.0566625	#2903F6	0.677316
149	19	Drinking water: Unprotected private	5	WASH	129	Cluster-5; (N = 129) (Mdn = 0.15)	0.147287	-0.0427949	0.0566625	#2903F6	-0.75526
150	19	Drinking water: Unprotected private	6	WASH	80	Cluster-6; (N = 80) (Mdn = 0.15)	0.15	-0.0457507	0.0566625	#2903F6	-0.807425
151	19	Drinking water: Unprotected private	7	WASH	63	Cluster-7; (N = 63) (Mdn = 0.16)	0.15873	-0.0397921	0.0566625	#2903F6	0
152	19	Drinking water: Unprotected private	8	WASH	78	Cluster-8; (N = 78) (Mdn = 0.17)	0.166667	-0.02409	0.0566625	#2903F6	0
153	20	Raw sewage near HH	1	WASH	18	Cluster-1; (N = 18) (Mdn = 0.11)	0.111111	-0.128162	0.320075	#2903F6	0
154	20	Raw sewage near HH	2	WASH	113	Cluster-2; (N = 113) (Mdn = 0.12)	0.115044	-0.248662	0.320075	#2903F6	-0.776887
155	20	Raw sewage near HH	3	WASH	77	Cluster-3; (N = 77) (Mdn = 0.12)	0.116883	0.160166	0.320075	#2903F6	0.333512
156	20	Raw sewage near HH	4	WASH	49	Cluster-4; (N = 49) (Mdn = 0.14)	0.142857	-0.299262	0.320075	#2903F6	-0.934976
157	20	Raw sewage near HH	5	WASH	129	Cluster-5; (N = 129) (Mdn = 0.15)	0.147287	-0.241748	0.320075	#2903F6	-0.755287
158	20	Raw sewage near HH	6	WASH	80	Cluster-6; (N = 80) (Mdn = 0.15)	0.15	-0.162491	0.320075	#2903F6	-0.507665
159	20	Raw sewage near HH	7	WASH	63	Cluster-7; (N = 63) (Mdn = 0.16)	0.15873	0.331591	0.320075	#2903F6	0.508836
160	20	Raw sewage near HH	8	WASH	78	Cluster-8; (N = 78) (Mdn = 0.17)	0.166667	0.232207	0.320075	#2903F6	0.42045
161	21	Washing water: Protected private	1	WASH	18	Cluster-1; (N = 18) (Mdn = 0.11)	0.111111	0.0465087	0.414953	#2903F6	0
162	21	Washing water: Protected private	2	WASH	113	Cluster-2; (N = 113) (Mdn = 0.12)	0.115044	0.504468	0.414953	#2903F6	0.54868
163	21	Washing water: Protected private	3	WASH	77	Cluster-3; (N = 77) (Mdn = 0.12)	0.116883	-0.267556	0.414953	#2903F6	-0.644787
164	21	Washing water: Protected private	4	WASH	49	Cluster-4; (N = 49) (Mdn = 0.14)	0.142857	-0.286029	0.414953	#2903F6	-0.689305
165	21	Washing water: Protected private	5	WASH	129	Cluster-5; (N = 129) (Mdn = 0.15)	0.147287	-0.398286	0.414953	#2903F6	-0.959834
166	21	Washing water: Protected private	6	WASH	80	Cluster-6; (N = 80) (Mdn = 0.15)	0.15	0.080013	0.414953	#2903F6	0
167	21	Washing water: Protected private	7	WASH	63	Cluster-7; (N = 63) (Mdn = 0.16)	0.15873	0.440478	0.414953	#2903F6	0.514919
168	21	Washing water: Protected private	8	WASH	78	Cluster-8; (N = 78) (Mdn = 0.17)	0.166667	-0.19082	0.414953	#2903F6	-0.45986
169	22	Drinking water: Unprotected public	1	WASH	18	Cluster-1; (N = 18) (Mdn = 0.11)	0.111111	-0.00692706	0.0834371	#2903F6	0
170	22	Drinking water: Unprotected public	2	WASH	113	Cluster-2; (N = 113) (Mdn = 0.12)	0.115044	-0.0755382	0.0834371	#2903F6	-0.905331
171	22	Drinking water: Unprotected public	3	WASH	77	Cluster-3; (N = 77) (Mdn = 0.12)	0.116883	-0.0576029	0.0834371	#2903F6	-0.690375
172	22	Drinking water: Unprotected public	4	WASH	49	Cluster-4; (N = 49) (Mdn = 0.14)	0.142857	-0.0541721	0.0834371	#2903F6	0
173	22	Drinking water: Unprotected public	5	WASH	129	Cluster-5; (N = 129) (Mdn = 0.15)	0.147287	-0.0717441	0.0834371	#2903F6	-0.859859
174	22	Drinking water: Unprotected public	6	WASH	80	Cluster-6; (N = 80) (Mdn = 0.15)	0.15	-0.0733415	0.0834371	#2903F6	-0.879003
175	22	Drinking water: Unprotected public	7	WASH	63	Cluster-7; (N = 63) (Mdn = 0.16)	0.15873	-0.0593252	0.0834371	#2903F6	-0.711016
176	22	Drinking water: Unprotected public	8	WASH	78	Cluster-8; (N = 78) (Mdn = 0.17)	0.166667	-0.0489473	0.0834371	#2903F6	0
177	23	Toilet: No facility	1	WASH	18	Cluster-1; (N = 18) (Mdn = 0.11)	0.111111	-0.0320742	0.06285	#2903F6	0
178	23	Toilet: No facility	2	WASH	113	Cluster-2; (N = 113) (Mdn = 0.12)	0.115044	-0.0566441	0.06285	#2903F6	-0.901257
179	23	Toilet: No facility	3	WASH	77	Cluster-3; (N = 77) (Mdn = 0.12)	0.116883	-0.0537905	0.06285	#2903F6	-0.855855
180	23	Toilet: No facility	4	WASH	49	Cluster-4; (N = 49) (Mdn = 0.14)	0.142857	-0.0486558	0.06285	#2903F6	0
181	23	Toilet: No facility	5	WASH	129	Cluster-5; (N = 129) (Mdn = 0.15)	0.147287	-0.0566658	0.06285	#2903F6	-0.901603
182	23	Toilet: No facility	6	WASH	80	Cluster-6; (N = 80) (Mdn = 0.15)	0.15	-0.0542881	0.06285	#2903F6	-0.863772
183	23	Toilet: No facility	7	WASH	63	Cluster-7; (N = 63) (Mdn = 0.16)	0.15873	-0.0509269	0.06285	#2903F6	-0.810292
184	23	Toilet: No facility	8	WASH	78	Cluster-8; (N = 78) (Mdn = 0.17)	0.166667	-0.053093	0.06285	#2903F6	-0.844757
185	24	Toilet: Pit latrine	1	WASH	18	Cluster-1; (N = 18) (Mdn = 0.11)	0.111111	-0.237726	0.372122	#2903F6	-0.63884
186	24	Toilet: Pit latrine	2	WASH	113	Cluster-2; (N = 113) (Mdn = 0.12)	0.115044	-0.354846	0.372122	#2903F6	-0.953574
187	24	Toilet: Pit latrine	3	WASH	77	Cluster-3; (N = 77) (Mdn = 0.12)	0.116883	-0.246194	0.372122	#2903F6	-0.661595
188	24	Toilet: Pit latrine	4	WASH	49	Cluster-4; (N = 49) (Mdn = 0.14)	0.142857	-0.0327267	0.372122	#2903F6	0
189	24	Toilet: Pit latrine	5	WASH	129	Cluster-5; (N = 129) (Mdn = 0.15)	0.147287	-0.221015	0.372122	#2903F6	-0.593931
190	24	Toilet: Pit latrine	6	WASH	80	Cluster-6; (N = 80) (Mdn = 0.15)	0.15	-0.21354	0.372122	#2903F6	-0.573845
191	24	Toilet: Pit latrine	7	WASH	63	Cluster-7; (N = 63) (Mdn = 0.16)	0.15873	0.0610604	0.372122	#2903F6	0
192	24	Toilet: Pit latrine	8	WASH	78	Cluster-8; (N = 78) (Mdn = 0.17)	0.166667	-0.253105	0.372122	#2903F6	-0.680166
193	25	Washing water: Unprotected private	1	WASH	18	Cluster-1; (N = 18) (Mdn = 0.11)	0.111111	-0.0551184	0.0965732	#2903F6	0
194	25	Washing water: Unprotected private	2	WASH	113	Cluster-2; (N = 113) (Mdn = 0.12)	0.115044	-0.0895784	0.0965732	#2903F6	-0.92757
195	25	Washing water: Unprotected private	3	WASH	77	Cluster-3; (N = 77) (Mdn = 0.12)	0.116883	-0.0827673	0.0965732	#2903F6	-0.857042
196	25	Washing water: Unprotected private	4	WASH	49	Cluster-4; (N = 49) (Mdn = 0.14)	0.142857	-0.0729764	0.0965732	#2903F6	-0.755659
197	25	Washing water: Unprotected private	5	WASH	129	Cluster-5; (N = 129) (Mdn = 0.15)	0.147287	-0.085918	0.0965732	#2903F6	-0.889667
198	25	Washing water: Unprotected private	6	WASH	80	Cluster-6; (N = 80) (Mdn = 0.15)	0.15	-0.086717	0.0965732	#2903F6	-0.897941
199	25	Washing water: Unprotected private	7	WASH	63	Cluster-7; (N = 63) (Mdn = 0.16)	0.15873	-0.0567023	0.0965732	#2903F6	0
200	25	Washing water: Unprotected private	8	WASH	78	Cluster-8; (N = 78) (Mdn = 0.17)	0.166667	-0.0647949	0.0965732	#2903F6	-0.67094
201	26	Has recurrent UTI symptoms	1	Patient Health	18	Cluster-1; (N = 18) (Mdn = 0.11)	0.111111	-0.324822	0.612428	#572B02	-0.530384
202	26	Has recurrent UTI symptoms	2	Patient Health	113	Cluster-2; (N = 113) (Mdn = 0.12)	0.115044	0.0511131	0.612428	#572B02	0
203	26	Has recurrent UTI symptoms	3	Patient Health	77	Cluster-3; (N = 77) (Mdn = 0.12)	0.116883	-0.094563	0.612428	#572B02	0
204	26	Has recurrent UTI symptoms	4	Patient Health	49	Cluster-4; (N = 49) (Mdn = 0.14)	0.142857	0.132426	0.612428	#572B02	0
205	26	Has recurrent UTI symptoms	5	Patient Health	129	Cluster-5; (N = 129) (Mdn = 0.15)	0.147287	0.120752	0.612428	#572B02	0.164696
206	26	Has recurrent UTI symptoms	6	Patient Health	80	Cluster-6; (N = 80) (Mdn = 0.15)	0.15	0.239011	0.612428	#572B02	0.280714
207	26	Has recurrent UTI symptoms	7	Patient Health	63	Cluster-7; (N = 63) (Mdn = 0.16)	0.15873	-0.260013	0.612428	#572B02	0
208	26	Has recurrent UTI symptoms	8	Patient Health	78	Cluster-8; (N = 78) (Mdn = 0.17)	0.166667	-0.13359	0.612428	#572B02	-0.218132
209	27	UTI treatment seeking: direct to clinic	1	Patient Health	18	Cluster-1; (N = 18) (Mdn = 0.11)	0.111111	0.25403	0.487789	#572B02	0
210	27	UTI treatment seeking: direct to clinic	2	Patient Health	113	Cluster-2; (N = 113) (Mdn = 0.12)	0.115044	0.40946	0.487789	#572B02	0.456351
211	27	UTI treatment seeking: direct to clinic	3	Patient Health	77	Cluster-3; (N = 77) (Mdn = 0.12)	0.116883	0.0801271	0.487789	#572B02	0
212	27	UTI treatment seeking: direct to clinic	4	Patient Health	49	Cluster-4; (N = 49) (Mdn = 0.14)	0.142857	0.144383	0.487789	#572B02	0
213	27	UTI treatment seeking: direct to clinic	5	Patient Health	129	Cluster-5; (N = 129) (Mdn = 0.15)	0.147287	0.421657	0.487789	#572B02	0.463641
214	27	UTI treatment seeking: direct to clinic	6	Patient Health	80	Cluster-6; (N = 80) (Mdn = 0.15)	0.15	-0.445112	0.487789	#572B02	-0.912508
215	27	UTI treatment seeking: direct to clinic	7	Patient Health	63	Cluster-7; (N = 63) (Mdn = 0.16)	0.15873	-0.0220817	0.487789	#572B02	0
216	27	UTI treatment seeking: direct to clinic	8	Patient Health	78	Cluster-8; (N = 78) (Mdn = 0.17)	0.166667	0.221136	0.487789	#572B02	0.311932
217	28	Patient difficulty with health costs	1	Patient Health	18	Cluster-1; (N = 18) (Mdn = 0.11)	0.111111	0.0800504	0.647649	#572B02	0
218	28	Patient difficulty with health costs	2	Patient Health	113	Cluster-2; (N = 113) (Mdn = 0.12)	0.115044	-0.262105	0.647649	#572B02	-0.404702
219	28	Patient difficulty with health costs	3	Patient Health	77	Cluster-3; (N = 77) (Mdn = 0.12)	0.116883	0.123768	0.647649	#572B02	0
220	28	Patient difficulty with health costs	4	Patient Health	49	Cluster-4; (N = 49) (Mdn = 0.14)	0.142857	-0.111354	0.647649	#572B02	0
221	28	Patient difficulty with health costs	5	Patient Health	129	Cluster-5; (N = 129) (Mdn = 0.15)	0.147287	0.0210026	0.647649	#572B02	0
222	28	Patient difficulty with health costs	6	Patient Health	80	Cluster-6; (N = 80) (Mdn = 0.15)	0.15	0.0134065	0.647649	#572B02	0
223	28	Patient difficulty with health costs	7	Patient Health	63	Cluster-7; (N = 63) (Mdn = 0.16)	0.15873	0.232472	0.647649	#572B02	0.264137
224	28	Patient difficulty with health costs	8	Patient Health	78	Cluster-8; (N = 78) (Mdn = 0.17)	0.166667	-0.215325	0.647649	#572B02	-0.332471
225	29	Is familiar with ABs	1	Patient Health	18	Cluster-1; (N = 18) (Mdn = 0.11)	0.111111	-0.299722	0.515575	#572B02	-0.581334
226	29	Is familiar with ABs	2	Patient Health	113	Cluster-2; (N = 113) (Mdn = 0.12)	0.115044	0.139449	0.515575	#572B02	0.212892
227	29	Is familiar with ABs	3	Patient Health	77	Cluster-3; (N = 77) (Mdn = 0.12)	0.116883	-0.11234	0.515575	#572B02	0
228	29	Is familiar with ABs	4	Patient Health	49	Cluster-4; (N = 49) (Mdn = 0.14)	0.142857	-0.141813	0.515575	#572B02	0
229	29	Is familiar with ABs	5	Patient Health	129	Cluster-5; (N = 129) (Mdn = 0.15)	0.147287	-0.176458	0.515575	#572B02	-0.342255
230	29	Is familiar with ABs	6	Patient Health	80	Cluster-6; (N = 80) (Mdn = 0.15)	0.15	0.339809	0.515575	#572B02	0.397259
231	29	Is familiar with ABs	7	Patient Health	63	Cluster-7; (N = 63) (Mdn = 0.16)	0.15873	-0.0986368	0.515575	#572B02	0
232	29	Is familiar with ABs	8	Patient Health	78	Cluster-8; (N = 78) (Mdn = 0.17)	0.166667	-0.0851757	0.515575	#572B02	0
233	30	Feels UTI stigma	1	Patient Health	18	Cluster-1; (N = 18) (Mdn = 0.11)	0.111111	0.134615	0.21871	#572B02	0
234	30	Feels UTI stigma	2	Patient Health	113	Cluster-2; (N = 113) (Mdn = 0.12)	0.115044	-0.158596	0.21871	#572B02	-0.725139
235	30	Feels UTI stigma	3	Patient Health	77	Cluster-3; (N = 77) (Mdn = 0.12)	0.116883	0.304619	0.21871	#572B02	0.582079
236	30	Feels UTI stigma	4	Patient Health	49	Cluster-4; (N = 49) (Mdn = 0.14)	0.142857	-0.112835	0.21871	#572B02	0
237	30	Feels UTI stigma	5	Patient Health	129	Cluster-5; (N = 129) (Mdn = 0.15)	0.147287	-0.195876	0.21871	#572B02	-0.895596
238	30	Feels UTI stigma	6	Patient Health	80	Cluster-6; (N = 80) (Mdn = 0.15)	0.15	0.108253	0.21871	#572B02	0.331086
239	30	Feels UTI stigma	7	Patient Health	63	Cluster-7; (N = 63) (Mdn = 0.16)	0.15873	0.0619282	0.21871	#572B02	0
240	30	Feels UTI stigma	8	Patient Health	78	Cluster-8; (N = 78) (Mdn = 0.17)	0.166667	0.0688233	0.21871	#572B02	0
241	31	UTI treatment seeking: 1 treatment failure	1	Patient Health	18	Cluster-1; (N = 18) (Mdn = 0.11)	0.111111	-0.141103	0.290488	#572B02	0
242	31	UTI treatment seeking: 1 treatment failure	2	Patient Health	113	Cluster-2; (N = 113) (Mdn = 0.12)	0.115044	-0.215319	0.290488	#572B02	-0.741232
243	31	UTI treatment seeking: 1 treatment failure	3	Patient Health	77	Cluster-3; (N = 77) (Mdn = 0.12)	0.116883	0.0157781	0.290488	#572B02	0
244	31	UTI treatment seeking: 1 treatment failure	4	Patient Health	49	Cluster-4; (N = 49) (Mdn = 0.14)	0.142857	-0.0166702	0.290488	#572B02	0
245	31	UTI treatment seeking: 1 treatment failure	5	Patient Health	129	Cluster-5; (N = 129) (Mdn = 0.15)	0.147287	-0.226082	0.290488	#572B02	-0.778284
246	31	UTI treatment seeking: 1 treatment failure	6	Patient Health	80	Cluster-6; (N = 80) (Mdn = 0.15)	0.15	0.530189	0.290488	#572B02	0.646038
247	31	UTI treatment seeking: 1 treatment failure	7	Patient Health	63	Cluster-7; (N = 63) (Mdn = 0.16)	0.15873	-0.0265112	0.290488	#572B02	0
248	31	UTI treatment seeking: 1 treatment failure	8	Patient Health	78	Cluster-8; (N = 78) (Mdn = 0.17)	0.166667	-0.0604403	0.290488	#572B02	0
249	32	Knows the term 'antibiotic'	1	Patient Health	18	Cluster-1; (N = 18) (Mdn = 0.11)	0.111111	-0.126475	0.548125	#572B02	0
250	32	Knows the term 'antibiotic'	2	Patient Health	113	Cluster-2; (N = 113) (Mdn = 0.12)	0.115044	0.426321	0.548125	#572B02	0.437501
251	32	Knows the term 'antibiotic'	3	Patient Health	77	Cluster-3; (N = 77) (Mdn = 0.12)	0.116883	-0.147858	0.548125	#572B02	-0.269752
252	32	Knows the term 'antibiotic'	4	Patient Health	49	Cluster-4; (N = 49) (Mdn = 0.14)	0.142857	0.297726	0.548125	#572B02	0.351984
253	32	Knows the term 'antibiotic'	5	Patient Health	129	Cluster-5; (N = 129) (Mdn = 0.15)	0.147287	0.426173	0.548125	#572B02	0.437416
254	32	Knows the term 'antibiotic'	6	Patient Health	80	Cluster-6; (N = 80) (Mdn = 0.15)	0.15	0.423293	0.548125	#572B02	0.435748
255	32	Knows the term 'antibiotic'	7	Patient Health	63	Cluster-7; (N = 63) (Mdn = 0.16)	0.15873	-0.270262	0.548125	#572B02	-0.493066
256	32	Knows the term 'antibiotic'	8	Patient Health	78	Cluster-8; (N = 78) (Mdn = 0.17)	0.166667	0.233976	0.548125	#572B02	0.299164
257	33	Went to government clinic to treat UTI symptoms	1	Patient Health	18	Cluster-1; (N = 18) (Mdn = 0.11)	0.111111	-0.177953	0.275707	#572B02	0
258	33	Went to government clinic to treat UTI symptoms	2	Patient Health	113	Cluster-2; (N = 113) (Mdn = 0.12)	0.115044	-0.251789	0.275707	#572B02	-0.913249
259	33	Went to government clinic to treat UTI symptoms	3	Patient Health	77	Cluster-3; (N = 77) (Mdn = 0.12)	0.116883	-0.223057	0.275707	#572B02	-0.809038
260	33	Went to government clinic to treat UTI symptoms	4	Patient Health	49	Cluster-4; (N = 49) (Mdn = 0.14)	0.142857	-0.10498	0.275707	#572B02	0
261	33	Went to government clinic to treat UTI symptoms	5	Patient Health	129	Cluster-5; (N = 129) (Mdn = 0.15)	0.147287	-0.251387	0.275707	#572B02	-0.911792
262	33	Went to government clinic to treat UTI symptoms	6	Patient Health	80	Cluster-6; (N = 80) (Mdn = 0.15)	0.15	0.113435	0.275707	#572B02	0.2915
263	33	Went to government clinic to treat UTI symptoms	7	Patient Health	63	Cluster-7; (N = 63) (Mdn = 0.16)	0.15873	-0.0980978	0.275707	#572B02	0
264	33	Went to government clinic to treat UTI symptoms	8	Patient Health	78	Cluster-8; (N = 78) (Mdn = 0.17)	0.166667	-0.0694545	0.275707	#572B02	0
265	34	UTI treatment seeking: 3+ treatment failure	1	Patient Health	18	Cluster-1; (N = 18) (Mdn = 0.11)	0.111111	-0.0478872	0.0854756	#572B02	0
266	34	UTI treatment seeking: 3+ treatment failure	2	Patient Health	113	Cluster-2; (N = 113) (Mdn = 0.12)	0.115044	-0.0763309	0.0854756	#572B02	-0.893014
267	34	UTI treatment seeking: 3+ treatment failure	3	Patient Health	77	Cluster-3; (N = 77) (Mdn = 0.12)	0.116883	-0.0610879	0.0854756	#572B02	0
268	34	UTI treatment seeking: 3+ treatment failure	4	Patient Health	49	Cluster-4; (N = 49) (Mdn = 0.14)	0.142857	-0.0179683	0.0854756	#572B02	0
269	34	UTI treatment seeking: 3+ treatment failure	5	Patient Health	129	Cluster-5; (N = 129) (Mdn = 0.15)	0.147287	-0.0714518	0.0854756	#572B02	-0.835932
270	34	UTI treatment seeking: 3+ treatment failure	6	Patient Health	80	Cluster-6; (N = 80) (Mdn = 0.15)	0.15	-0.0154259	0.0854756	#572B02	0
271	34	UTI treatment seeking: 3+ treatment failure	7	Patient Health	63	Cluster-7; (N = 63) (Mdn = 0.16)	0.15873	-0.0488583	0.0854756	#572B02	0
272	34	UTI treatment seeking: 3+ treatment failure	8	Patient Health	78	Cluster-8; (N = 78) (Mdn = 0.17)	0.166667	-0.0625191	0.0854756	#572B02	-0.731426
273	35	Took ABs in past 6 months	1	Patient Health	18	Cluster-1; (N = 18) (Mdn = 0.11)	0.111111	-0.513635	0.562461	#572B02	-0.913191
274	35	Took ABs in past 6 months	2	Patient Health	113	Cluster-2; (N = 113) (Mdn = 0.12)	0.115044	0.0285858	0.562461	#572B02	0
275	35	Took ABs in past 6 months	3	Patient Health	77	Cluster-3; (N = 77) (Mdn = 0.12)	0.116883	-0.530474	0.562461	#572B02	-0.94313
276	35	Took ABs in past 6 months	4	Patient Health	49	Cluster-4; (N = 49) (Mdn = 0.14)	0.142857	0.117063	0.562461	#572B02	0
277	35	Took ABs in past 6 months	5	Patient Health	129	Cluster-5; (N = 129) (Mdn = 0.15)	0.147287	-0.0645915	0.562461	#572B02	0
278	35	Took ABs in past 6 months	6	Patient Health	80	Cluster-6; (N = 80) (Mdn = 0.15)	0.15	0.407115	0.562461	#572B02	0.41989
279	35	Took ABs in past 6 months	7	Patient Health	63	Cluster-7; (N = 63) (Mdn = 0.16)	0.15873	-0.456438	0.562461	#572B02	-0.811501
280	35	Took ABs in past 6 months	8	Patient Health	78	Cluster-8; (N = 78) (Mdn = 0.17)	0.166667	0.133629	0.562461	#572B02	0.191971
281	36	Consumed NTG ABs	1	Patient Health	18	Cluster-1; (N = 18) (Mdn = 0.11)	0.111111	-0.280666	0.320075	#572B02	-0.876875
282	36	Consumed NTG ABs	2	Patient Health	113	Cluster-2; (N = 113) (Mdn = 0.12)	0.115044	0.121365	0.320075	#572B02	0.27493
283	36	Consumed NTG ABs	3	Patient Health	77	Cluster-3; (N = 77) (Mdn = 0.12)	0.116883	-0.296668	0.320075	#572B02	-0.92687
284	36	Consumed NTG ABs	4	Patient Health	49	Cluster-4; (N = 49) (Mdn = 0.14)	0.142857	0.186375	0.320075	#572B02	0.368003
285	36	Consumed NTG ABs	5	Patient Health	129	Cluster-5; (N = 129) (Mdn = 0.15)	0.147287	0.000790607	0.320075	#572B02	0
286	36	Consumed NTG ABs	6	Patient Health	80	Cluster-6; (N = 80) (Mdn = 0.15)	0.15	0.516096	0.320075	#572B02	0.617214
287	36	Consumed NTG ABs	7	Patient Health	63	Cluster-7; (N = 63) (Mdn = 0.16)	0.15873	-0.255113	0.320075	#572B02	-0.797043
288	36	Consumed NTG ABs	8	Patient Health	78	Cluster-8; (N = 78) (Mdn = 0.17)	0.166667	0.214834	0.320075	#572B02	0.401627
289	37	Took ABs recently for UTI	1	Patient Health	18	Cluster-1; (N = 18) (Mdn = 0.11)	0.111111	-0.172402	0.265424	#572B02	0
290	37	Took ABs recently for UTI	2	Patient Health	113	Cluster-2; (N = 113) (Mdn = 0.12)	0.115044	-0.242995	0.265424	#572B02	-0.915495
291	37	Took ABs recently for UTI	3	Patient Health	77	Cluster-3; (N = 77) (Mdn = 0.12)	0.116883	-0.227926	0.265424	#572B02	-0.858725
292	37	Took ABs recently for UTI	4	Patient Health	49	Cluster-4; (N = 49) (Mdn = 0.14)	0.142857	-0.0845427	0.265424	#572B02	0
293	37	Took ABs recently for UTI	5	Patient Health	129	Cluster-5; (N = 129) (Mdn = 0.15)	0.147287	-0.250646	0.265424	#572B02	-0.944324
294	37	Took ABs recently for UTI	6	Patient Health	80	Cluster-6; (N = 80) (Mdn = 0.15)	0.15	0.590734	0.265424	#572B02	0.689982
295	37	Took ABs recently for UTI	7	Patient Health	63	Cluster-7; (N = 63) (Mdn = 0.16)	0.15873	-0.17895	0.265424	#572B02	-0.674203
296	37	Took ABs recently for UTI	8	Patient Health	78	Cluster-8; (N = 78) (Mdn = 0.17)	0.166667	-0.166588	0.265424	#572B02	-0.627629
297	38	UTI treatment seeking: 2 treatment failure	1	Patient Health	18	Cluster-1; (N = 18) (Mdn = 0.11)	0.111111	-0.0927187	0.136247	#572B02	0
298	38	UTI treatment seeking: 2 treatment failure	2	Patient Health	113	Cluster-2; (N = 113) (Mdn = 0.12)	0.115044	-0.123251	0.136247	#572B02	-0.904612
299	38	UTI treatment seeking: 2 treatment failure	3	Patient Health	77	Cluster-3; (N = 77) (Mdn = 0.12)	0.116883	-0.0486635	0.136247	#572B02	0
300	38	UTI treatment seeking: 2 treatment failure	4	Patient Health	49	Cluster-4; (N = 49) (Mdn = 0.14)	0.142857	-0.121671	0.136247	#572B02	-0.893017
301	38	UTI treatment seeking: 2 treatment failure	5	Patient Health	129	Cluster-5; (N = 129) (Mdn = 0.15)	0.147287	-0.128919	0.136247	#572B02	-0.946216
302	38	UTI treatment seeking: 2 treatment failure	6	Patient Health	80	Cluster-6; (N = 80) (Mdn = 0.15)	0.15	-0.0766713	0.136247	#572B02	-0.562739
303	38	UTI treatment seeking: 2 treatment failure	7	Patient Health	63	Cluster-7; (N = 63) (Mdn = 0.16)	0.15873	0.0465506	0.136247	#572B02	0
304	38	UTI treatment seeking: 2 treatment failure	8	Patient Health	78	Cluster-8; (N = 78) (Mdn = 0.17)	0.166667	-0.106131	0.136247	#572B02	-0.778962
305	39	Experienced AMR	1	Household health	18	Cluster-1; (N = 18) (Mdn = 0.11)	0.111111	0.315981	0.48534	#004D40	0.394325
306	39	Experienced AMR	2	Household health	113	Cluster-2; (N = 113) (Mdn = 0.12)	0.115044	-0.00530219	0.48534	#004D40	0
307	39	Experienced AMR	3	Household health	77	Cluster-3; (N = 77) (Mdn = 0.12)	0.116883	0.129396	0.48534	#004D40	0
308	39	Experienced AMR	4	Household health	49	Cluster-4; (N = 49) (Mdn = 0.14)	0.142857	0.468796	0.48534	#004D40	0.491331
309	39	Experienced AMR	5	Household health	129	Cluster-5; (N = 129) (Mdn = 0.15)	0.147287	-0.0167294	0.48534	#004D40	0
310	39	Experienced AMR	6	Household health	80	Cluster-6; (N = 80) (Mdn = 0.15)	0.15	-0.111495	0.48534	#004D40	0
311	39	Experienced AMR	7	Household health	63	Cluster-7; (N = 63) (Mdn = 0.16)	0.15873	-0.0723584	0.48534	#004D40	0
312	39	Experienced AMR	8	Household health	78	Cluster-8; (N = 78) (Mdn = 0.17)	0.166667	0.204596	0.48534	#004D40	0.296543
313	40	Has health insurance	1	Household health	18	Cluster-1; (N = 18) (Mdn = 0.11)	0.111111	0.357549	0.492231	#004D40	0.420755
314	40	Has health insurance	2	Household health	113	Cluster-2; (N = 113) (Mdn = 0.12)	0.115044	0.384274	0.492231	#004D40	0.438416
315	40	Has health insurance	3	Household health	77	Cluster-3; (N = 77) (Mdn = 0.12)	0.116883	0.221959	0.492231	#004D40	0.310784
316	40	Has health insurance	4	Household health	49	Cluster-4; (N = 49) (Mdn = 0.14)	0.142857	0.201314	0.492231	#004D40	0.290269
317	40	Has health insurance	5	Household health	129	Cluster-5; (N = 129) (Mdn = 0.15)	0.147287	0.213388	0.492231	#004D40	0.302412
318	40	Has health insurance	6	Household health	80	Cluster-6; (N = 80) (Mdn = 0.15)	0.15	0.2524	0.492231	#004D40	0.338959
319	40	Has health insurance	7	Household health	63	Cluster-7; (N = 63) (Mdn = 0.16)	0.15873	-0.0161072	0.492231	#004D40	0
320	40	Has health insurance	8	Household health	78	Cluster-8; (N = 78) (Mdn = 0.17)	0.166667	0.153104	0.492231	#004D40	0.237247
321	41	Difficulty w/health costs	1	Household health	18	Cluster-1; (N = 18) (Mdn = 0.11)	0.111111	0.0489694	0.625233	#004D40	0
322	41	Difficulty w/health costs	2	Household health	113	Cluster-2; (N = 113) (Mdn = 0.12)	0.115044	-0.0690637	0.625233	#004D40	0
323	41	Difficulty w/health costs	3	Household health	77	Cluster-3; (N = 77) (Mdn = 0.12)	0.116883	0.0972512	0.625233	#004D40	0
324	41	Difficulty w/health costs	4	Household health	49	Cluster-4; (N = 49) (Mdn = 0.14)	0.142857	-0.271678	0.625233	#004D40	-0.434522
325	41	Difficulty w/health costs	5	Household health	129	Cluster-5; (N = 129) (Mdn = 0.15)	0.147287	0.0513935	0.625233	#004D40	0
326	41	Difficulty w/health costs	6	Household health	80	Cluster-6; (N = 80) (Mdn = 0.15)	0.15	-0.031372	0.625233	#004D40	0
327	41	Difficulty w/health costs	7	Household health	63	Cluster-7; (N = 63) (Mdn = 0.16)	0.15873	-0.0671794	0.625233	#004D40	0
328	41	Difficulty w/health costs	8	Household health	78	Cluster-8; (N = 78) (Mdn = 0.17)	0.166667	-0.323799	0.625233	#004D40	-0.517886
329	42	Medicine stock outs are an obstacle	1	Household health	18	Cluster-1; (N = 18) (Mdn = 0.11)	0.111111	-0.100479	0.309779	#004D40	0
330	42	Medicine stock outs are an obstacle	2	Household health	113	Cluster-2; (N = 113) (Mdn = 0.12)	0.115044	0.149242	0.309779	#004D40	0.325131
331	42	Medicine stock outs are an obstacle	3	Household health	77	Cluster-3; (N = 77) (Mdn = 0.12)	0.116883	-0.232871	0.309779	#004D40	-0.751733
332	42	Medicine stock outs are an obstacle	4	Household health	49	Cluster-4; (N = 49) (Mdn = 0.14)	0.142857	0.6149	0.309779	#004D40	0.664987
333	42	Medicine stock outs are an obstacle	5	Household health	129	Cluster-5; (N = 129) (Mdn = 0.15)	0.147287	0.0662323	0.309779	#004D40	0
334	42	Medicine stock outs are an obstacle	6	Household health	80	Cluster-6; (N = 80) (Mdn = 0.15)	0.15	0.0487675	0.309779	#004D40	0
335	42	Medicine stock outs are an obstacle	7	Household health	63	Cluster-7; (N = 63) (Mdn = 0.16)	0.15873	-0.263553	0.309779	#004D40	-0.850778
336	42	Medicine stock outs are an obstacle	8	Household health	78	Cluster-8; (N = 78) (Mdn = 0.17)	0.166667	0.506809	0.309779	#004D40	0.620642
337	43	Lack of money is an obstacle	1	Household health	18	Cluster-1; (N = 18) (Mdn = 0.11)	0.111111	-0.0408748	0.417035	#004D40	0
338	43	Lack of money is an obstacle	2	Household health	113	Cluster-2; (N = 113) (Mdn = 0.12)	0.115044	-0.194139	0.417035	#004D40	-0.465522
339	43	Lack of money is an obstacle	3	Household health	77	Cluster-3; (N = 77) (Mdn = 0.12)	0.116883	0.304908	0.417035	#004D40	0.422343
340	43	Lack of money is an obstacle	4	Household health	49	Cluster-4; (N = 49) (Mdn = 0.14)	0.142857	-0.361222	0.417035	#004D40	-0.866167
341	43	Lack of money is an obstacle	5	Household health	129	Cluster-5; (N = 129) (Mdn = 0.15)	0.147287	0.0883011	0.417035	#004D40	0
342	43	Lack of money is an obstacle	6	Household health	80	Cluster-6; (N = 80) (Mdn = 0.15)	0.15	-0.041431	0.417035	#004D40	0
343	43	Lack of money is an obstacle	7	Household health	63	Cluster-7; (N = 63) (Mdn = 0.16)	0.15873	0.409623	0.417035	#004D40	0.495517
344	43	Lack of money is an obstacle	8	Household health	78	Cluster-8; (N = 78) (Mdn = 0.17)	0.166667	-0.307082	0.417035	#004D40	-0.736346
345	44	Sick household member	1	Household health	18	Cluster-1; (N = 18) (Mdn = 0.11)	0.111111	0.118329	0.170292	#004D40	0
346	44	Sick household member	2	Household health	113	Cluster-2; (N = 113) (Mdn = 0.12)	0.115044	-0.119516	0.170292	#004D40	-0.701829
347	44	Sick household member	3	Household health	77	Cluster-3; (N = 77) (Mdn = 0.12)	0.116883	-0.118628	0.170292	#004D40	-0.696615
348	44	Sick household member	4	Household health	49	Cluster-4; (N = 49) (Mdn = 0.14)	0.142857	0.127641	0.170292	#004D40	0
349	44	Sick household member	5	Household health	129	Cluster-5; (N = 129) (Mdn = 0.15)	0.147287	-0.114351	0.170292	#004D40	-0.671499
350	44	Sick household member	6	Household health	80	Cluster-6; (N = 80) (Mdn = 0.15)	0.15	-0.128996	0.170292	#004D40	-0.757496
351	44	Sick household member	7	Household health	63	Cluster-7; (N = 63) (Mdn = 0.16)	0.15873	-0.105638	0.170292	#004D40	0
352	44	Sick household member	8	Household health	78	Cluster-8; (N = 78) (Mdn = 0.17)	0.166667	-0.047788	0.170292	#004D40	0
353	45	HH consumes milk	1	Environment	18	Cluster-1; (N = 18) (Mdn = 0.11)	0.111111	0.109476	0.83873	#009a1e	0
354	45	HH consumes milk	2	Environment	113	Cluster-2; (N = 113) (Mdn = 0.12)	0.115044	0.152018	0.83873	#009a1e	0.153437
355	45	HH consumes milk	3	Environment	77	Cluster-3; (N = 77) (Mdn = 0.12)	0.116883	0.133706	0.83873	#009a1e	0.137496
356	45	HH consumes milk	4	Environment	49	Cluster-4; (N = 49) (Mdn = 0.14)	0.142857	0.143648	0.83873	#009a1e	0.146225
357	45	HH consumes milk	5	Environment	129	Cluster-5; (N = 129) (Mdn = 0.15)	0.147287	0.122851	0.83873	#009a1e	0.127759
358	45	HH consumes milk	6	Environment	80	Cluster-6; (N = 80) (Mdn = 0.15)	0.15	0.136387	0.83873	#009a1e	0.139867
359	45	HH consumes milk	7	Environment	63	Cluster-7; (N = 63) (Mdn = 0.16)	0.15873	0.0646105	0.83873	#009a1e	0
360	45	HH consumes milk	8	Environment	78	Cluster-8; (N = 78) (Mdn = 0.17)	0.166667	0.145889	0.83873	#009a1e	0.148168
361	46	Uses ABs with livestock	1	Environment	18	Cluster-1; (N = 18) (Mdn = 0.11)	0.111111	0.468835	0.119691	#009a1e	0.796626
362	46	Uses ABs with livestock	2	Environment	113	Cluster-2; (N = 113) (Mdn = 0.12)	0.115044	-0.0651803	0.119691	#009a1e	0
363	46	Uses ABs with livestock	3	Environment	77	Cluster-3; (N = 77) (Mdn = 0.12)	0.116883	-0.086301	0.119691	#009a1e	-0.721031
364	46	Uses ABs with livestock	4	Environment	49	Cluster-4; (N = 49) (Mdn = 0.14)	0.142857	-0.0161323	0.119691	#009a1e	0
365	46	Uses ABs with livestock	5	Environment	129	Cluster-5; (N = 129) (Mdn = 0.15)	0.147287	-0.0933888	0.119691	#009a1e	-0.780249
366	46	Uses ABs with livestock	6	Environment	80	Cluster-6; (N = 80) (Mdn = 0.15)	0.15	-0.0833074	0.119691	#009a1e	0
367	46	Uses ABs with livestock	7	Environment	63	Cluster-7; (N = 63) (Mdn = 0.16)	0.15873	-0.101394	0.119691	#009a1e	-0.847131
368	46	Uses ABs with livestock	8	Environment	78	Cluster-8; (N = 78) (Mdn = 0.17)	0.166667	-0.101923	0.119691	#009a1e	-0.851548
369	47	Rubbish dumped near HH	1	Environment	18	Cluster-1; (N = 18) (Mdn = 0.11)	0.111111	-0.0345245	0.654444	#009a1e	0
370	47	Rubbish dumped near HH	2	Environment	113	Cluster-2; (N = 113) (Mdn = 0.12)	0.115044	-0.198481	0.654444	#009a1e	-0.303282
371	47	Rubbish dumped near HH	3	Environment	77	Cluster-3; (N = 77) (Mdn = 0.12)	0.116883	0.103449	0.654444	#009a1e	0
372	47	Rubbish dumped near HH	4	Environment	49	Cluster-4; (N = 49) (Mdn = 0.14)	0.142857	-0.596915	0.654444	#009a1e	-0.912095
373	47	Rubbish dumped near HH	5	Environment	129	Cluster-5; (N = 129) (Mdn = 0.15)	0.147287	-0.181822	0.654444	#009a1e	-0.277826
374	47	Rubbish dumped near HH	6	Environment	80	Cluster-6; (N = 80) (Mdn = 0.15)	0.15	-0.180312	0.654444	#009a1e	-0.275519
375	47	Rubbish dumped near HH	7	Environment	63	Cluster-7; (N = 63) (Mdn = 0.16)	0.15873	-0.0581825	0.654444	#009a1e	0
376	47	Rubbish dumped near HH	8	Environment	78	Cluster-8; (N = 78) (Mdn = 0.17)	0.166667	-0.541397	0.654444	#009a1e	-0.827263
377	48	HH uses manure	1	Environment	18	Cluster-1; (N = 18) (Mdn = 0.11)	0.111111	0.28044	0.241144	#009a1e	0.53767
378	48	HH uses manure	2	Environment	113	Cluster-2; (N = 113) (Mdn = 0.12)	0.115044	-0.12523	0.241144	#009a1e	-0.519317
379	48	HH uses manure	3	Environment	77	Cluster-3; (N = 77) (Mdn = 0.12)	0.116883	-0.199311	0.241144	#009a1e	-0.826524
380	48	HH uses manure	4	Environment	49	Cluster-4; (N = 49) (Mdn = 0.14)	0.142857	0.155049	0.241144	#009a1e	0.391348
381	48	HH uses manure	5	Environment	129	Cluster-5; (N = 129) (Mdn = 0.15)	0.147287	-0.190349	0.241144	#009a1e	-0.78936
382	48	HH uses manure	6	Environment	80	Cluster-6; (N = 80) (Mdn = 0.15)	0.15	-0.197061	0.241144	#009a1e	-0.817192
383	48	HH uses manure	7	Environment	63	Cluster-7; (N = 63) (Mdn = 0.16)	0.15873	-0.202917	0.241144	#009a1e	-0.841478
384	48	HH uses manure	8	Environment	78	Cluster-8; (N = 78) (Mdn = 0.17)	0.166667	-0.220232	0.241144	#009a1e	-0.913283
385	49	HH has livestock	1	Environment	18	Cluster-1; (N = 18) (Mdn = 0.11)	0.111111	0.325478	0.352393	#009a1e	0.480147
386	49	HH has livestock	2	Environment	113	Cluster-2; (N = 113) (Mdn = 0.12)	0.115044	-0.210857	0.352393	#009a1e	-0.598358
387	49	HH has livestock	3	Environment	77	Cluster-3; (N = 77) (Mdn = 0.12)	0.116883	-0.304556	0.352393	#009a1e	-0.864252
388	49	HH has livestock	4	Environment	49	Cluster-4; (N = 49) (Mdn = 0.14)	0.142857	0.550046	0.352393	#009a1e	0.609511
389	49	HH has livestock	5	Environment	129	Cluster-5; (N = 129) (Mdn = 0.15)	0.147287	-0.277516	0.352393	#009a1e	-0.78752
390	49	HH has livestock	6	Environment	80	Cluster-6; (N = 80) (Mdn = 0.15)	0.15	-0.292809	0.352393	#009a1e	-0.830916
391	49	HH has livestock	7	Environment	63	Cluster-7; (N = 63) (Mdn = 0.16)	0.15873	-0.328102	0.352393	#009a1e	-0.931069
392	49	HH has livestock	8	Environment	78	Cluster-8; (N = 78) (Mdn = 0.17)	0.166667	-0.304377	0.352393	#009a1e	-0.863745
393	50	Urban vs rural	1	Location	18	Cluster-1; (N = 18) (Mdn = 0.11)	0.111111	0.130495	0.770847	#928F16	0
394	50	Urban vs rural	2	Location	113	Cluster-2; (N = 113) (Mdn = 0.12)	0.115044	0.123737	0.770847	#928F16	0.138318
395	50	Urban vs rural	3	Location	77	Cluster-3; (N = 77) (Mdn = 0.12)	0.116883	0.126133	0.770847	#928F16	0.140619
396	50	Urban vs rural	4	Location	49	Cluster-4; (N = 49) (Mdn = 0.14)	0.142857	-0.147042	0.770847	#928F16	-0.190754
397	50	Urban vs rural	5	Location	129	Cluster-5; (N = 129) (Mdn = 0.15)	0.147287	0.0729907	0.770847	#928F16	0
398	50	Urban vs rural	6	Location	80	Cluster-6; (N = 80) (Mdn = 0.15)	0.15	0.143903	0.770847	#928F16	0.157314
399	50	Urban vs rural	7	Location	63	Cluster-7; (N = 63) (Mdn = 0.16)	0.15873	0.207943	0.770847	#928F16	0.212449
400	50	Urban vs rural	8	Location	78	Cluster-8; (N = 78) (Mdn = 0.17)	0.166667	0.204905	0.770847	#928F16	0.209997
401	51	Site: KY: Nairobi	1	Location	18	Cluster-1; (N = 18) (Mdn = 0.11)	0.111111	0.529213	0.177129	#928F16	0.749231
402	51	Site: KY: Nairobi	2	Location	113	Cluster-2; (N = 113) (Mdn = 0.12)	0.115044	-0.0584122	0.177129	#928F16	0
403	51	Site: KY: Nairobi	3	Location	77	Cluster-3; (N = 77) (Mdn = 0.12)	0.116883	0.676225	0.177129	#928F16	0.792432
404	51	Site: KY: Nairobi	4	Location	49	Cluster-4; (N = 49) (Mdn = 0.14)	0.142857	0.0769423	0.177129	#928F16	0
405	51	Site: KY: Nairobi	5	Location	129	Cluster-5; (N = 129) (Mdn = 0.15)	0.147287	-0.103951	0.177129	#928F16	-0.586868
406	51	Site: KY: Nairobi	6	Location	80	Cluster-6; (N = 80) (Mdn = 0.15)	0.15	0.166672	0.177129	#928F16	0.484793
407	51	Site: KY: Nairobi	7	Location	63	Cluster-7; (N = 63) (Mdn = 0.16)	0.15873	0.624925	0.177129	#928F16	0.779156
408	51	Site: KY: Nairobi	8	Location	78	Cluster-8; (N = 78) (Mdn = 0.17)	0.166667	0.465952	0.177129	#928F16	0.724562
409	52	Site: KY: Makueni	1	Location	18	Cluster-1; (N = 18) (Mdn = 0.11)	0.111111	-0.0889781	0.114357	#928F16	0
410	52	Site: KY: Makueni	2	Location	113	Cluster-2; (N = 113) (Mdn = 0.12)	0.115044	0.330554	0.114357	#928F16	0.742967
411	52	Site: KY: Makueni	3	Location	77	Cluster-3; (N = 77) (Mdn = 0.12)	0.116883	-0.105514	0.114357	#928F16	-0.922673
412	52	Site: KY: Makueni	4	Location	49	Cluster-4; (N = 49) (Mdn = 0.14)	0.142857	0.131611	0.114357	#928F16	0.535074
413	52	Site: KY: Makueni	5	Location	129	Cluster-5; (N = 129) (Mdn = 0.15)	0.147287	0.390656	0.114357	#928F16	0.773557
414	52	Site: KY: Makueni	6	Location	80	Cluster-6; (N = 80) (Mdn = 0.15)	0.15	0.138724	0.114357	#928F16	0.548141
415	52	Site: KY: Makueni	7	Location	63	Cluster-7; (N = 63) (Mdn = 0.16)	0.15873	-0.0992675	0.114357	#928F16	-0.868051
416	52	Site: KY: Makueni	8	Location	78	Cluster-8; (N = 78) (Mdn = 0.17)	0.166667	-0.0366289	0.114357	#928F16	0
417	53	Site: KY: Nanyuki	1	Location	18	Cluster-1; (N = 18) (Mdn = 0.11)	0.111111	-0.0858712	0.110628	#928F16	0
418	53	Site: KY: Nanyuki	2	Location	113	Cluster-2; (N = 113) (Mdn = 0.12)	0.115044	0.258022	0.110628	#928F16	0.699911
419	53	Site: KY: Nanyuki	3	Location	77	Cluster-3; (N = 77) (Mdn = 0.12)	0.116883	-0.101717	0.110628	#928F16	-0.919454
420	53	Site: KY: Nanyuki	4	Location	49	Cluster-4; (N = 49) (Mdn = 0.14)	0.142857	0.27104	0.110628	#928F16	0.710147
421	53	Site: KY: Nanyuki	5	Location	129	Cluster-5; (N = 129) (Mdn = 0.15)	0.147287	0.252495	0.110628	#928F16	0.695344
422	53	Site: KY: Nanyuki	6	Location	80	Cluster-6; (N = 80) (Mdn = 0.15)	0.15	0.168891	0.110628	#928F16	0.60422
423	53	Site: KY: Nanyuki	7	Location	63	Cluster-7; (N = 63) (Mdn = 0.16)	0.15873	-0.0950458	0.110628	#928F16	-0.85915
424	53	Site: KY: Nanyuki	8	Location	78	Cluster-8; (N = 78) (Mdn = 0.17)	0.166667	0.0814586	0.110628	#928F16	0.424073
425	54	Tertiary/secondary vs primary care	1	Location	18	Cluster-1; (N = 18) (Mdn = 0.11)	0.111111	-0.356661	0.505283	#928F16	-0.705863
426	54	Tertiary/secondary vs primary care	2	Location	113	Cluster-2; (N = 113) (Mdn = 0.12)	0.115044	0.480971	0.505283	#928F16	0.487675
427	54	Tertiary/secondary vs primary care	3	Location	77	Cluster-3; (N = 77) (Mdn = 0.12)	0.116883	-0.347893	0.505283	#928F16	-0.688512
428	54	Tertiary/secondary vs primary care	4	Location	49	Cluster-4; (N = 49) (Mdn = 0.14)	0.142857	0.469527	0.505283	#928F16	0.48166
429	54	Tertiary/secondary vs primary care	5	Location	129	Cluster-5; (N = 129) (Mdn = 0.15)	0.147287	0.47709	0.505283	#928F16	0.485651
430	54	Tertiary/secondary vs primary care	6	Location	80	Cluster-6; (N = 80) (Mdn = 0.15)	0.15	0.46751	0.505283	#928F16	0.480585
431	54	Tertiary/secondary vs primary care	7	Location	63	Cluster-7; (N = 63) (Mdn = 0.16)	0.15873	-0.343436	0.505283	#928F16	-0.67969
432	54	Tertiary/secondary vs primary care	8	Location	78	Cluster-8; (N = 78) (Mdn = 0.17)	0.166667	0.47008	0.505283	#928F16	0.481954
433	55	Site: UG: Nakasongola	1	Location	18	Cluster-1; (N = 18) (Mdn = 0.11)	0.111111	-0.0227623	0.0497203	#928F16	0
434	55	Site: UG: Nakasongola	2	Location	113	Cluster-2; (N = 113) (Mdn = 0.12)	0.115044	-0.0437663	0.0497203	#928F16	-0.88025
435	55	Site: UG: Nakasongola	3	Location	77	Cluster-3; (N = 77) (Mdn = 0.12)	0.116883	-0.0304283	0.0497203	#928F16	0
436	55	Site: UG: Nakasongola	4	Location	49	Cluster-4; (N = 49) (Mdn = 0.14)	0.142857	-0.0374921	0.0497203	#928F16	0
437	55	Site: UG: Nakasongola	5	Location	129	Cluster-5; (N = 129) (Mdn = 0.15)	0.147287	-0.0439199	0.0497203	#928F16	-0.883338
438	55	Site: UG: Nakasongola	6	Location	80	Cluster-6; (N = 80) (Mdn = 0.15)	0.15	-0.0406073	0.0497203	#928F16	-0.816713
439	55	Site: UG: Nakasongola	7	Location	63	Cluster-7; (N = 63) (Mdn = 0.16)	0.15873	-0.0274552	0.0497203	#928F16	0
440	55	Site: UG: Nakasongola	8	Location	78	Cluster-8; (N = 78) (Mdn = 0.17)	0.166667	-0.0404363	0.0497203	#928F16	-0.813276
441	56	Site: TZ: Mbeya	1	Location	18	Cluster-1; (N = 18) (Mdn = 0.11)	0.111111	-0.0476522	0.0795525	#928F16	0
442	56	Site: TZ: Mbeya	2	Location	113	Cluster-2; (N = 113) (Mdn = 0.12)	0.115044	-0.0713079	0.0795525	#928F16	-0.896363
443	56	Site: TZ: Mbeya	3	Location	77	Cluster-3; (N = 77) (Mdn = 0.12)	0.116883	-0.0699749	0.0795525	#928F16	-0.879606
444	56	Site: TZ: Mbeya	4	Location	49	Cluster-4; (N = 49) (Mdn = 0.14)	0.142857	-0.0668816	0.0795525	#928F16	-0.840723
445	56	Site: TZ: Mbeya	5	Location	129	Cluster-5; (N = 129) (Mdn = 0.15)	0.147287	-0.0699751	0.0795525	#928F16	-0.879609
446	56	Site: TZ: Mbeya	6	Location	80	Cluster-6; (N = 80) (Mdn = 0.15)	0.15	-0.0445913	0.0795525	#928F16	0
447	56	Site: TZ: Mbeya	7	Location	63	Cluster-7; (N = 63) (Mdn = 0.16)	0.15873	-0.0486176	0.0795525	#928F16	0
448	56	Site: TZ: Mbeya	8	Location	78	Cluster-8; (N = 78) (Mdn = 0.17)	0.166667	-0.0647015	0.0795525	#928F16	-0.813318
449	57	International travel (yes vs no)	1	Location	18	Cluster-1; (N = 18) (Mdn = 0.11)	0.111111	0.5346	0.174021	#928F16	0.754423
450	57	International travel (yes vs no)	2	Location	113	Cluster-2; (N = 113) (Mdn = 0.12)	0.115044	-0.151357	0.174021	#928F16	-0.869763
451	57	International travel (yes vs no)	3	Location	77	Cluster-3; (N = 77) (Mdn = 0.12)	0.116883	0.469653	0.174021	#928F16	0.729644
452	57	International travel (yes vs no)	4	Location	49	Cluster-4; (N = 49) (Mdn = 0.14)	0.142857	-0.159018	0.174021	#928F16	-0.913784
453	57	International travel (yes vs no)	5	Location	129	Cluster-5; (N = 129) (Mdn = 0.15)	0.147287	-0.158643	0.174021	#928F16	-0.911629
454	57	International travel (yes vs no)	6	Location	80	Cluster-6; (N = 80) (Mdn = 0.15)	0.15	-0.150916	0.174021	#928F16	-0.867227
455	57	International travel (yes vs no)	7	Location	63	Cluster-7; (N = 63) (Mdn = 0.16)	0.15873	0.358021	0.174021	#928F16	0.672919
456	57	International travel (yes vs no)	8	Location	78	Cluster-8; (N = 78) (Mdn = 0.17)	0.166667	-0.109779	0.174021	#928F16	-0.630838
457	58	Site: UG: Nakapiripirit	1	Location	18	Cluster-1; (N = 18) (Mdn = 0.11)	0.111111	-0.0609306	0.0863891	#928F16	0
458	58	Site: UG: Nakapiripirit	2	Location	113	Cluster-2; (N = 113) (Mdn = 0.12)	0.115044	-0.0800716	0.0863891	#928F16	-0.926871
459	58	Site: UG: Nakapiripirit	3	Location	77	Cluster-3; (N = 77) (Mdn = 0.12)	0.116883	-0.0780449	0.0863891	#928F16	-0.903412
460	58	Site: UG: Nakapiripirit	4	Location	49	Cluster-4; (N = 49) (Mdn = 0.14)	0.142857	-0.0700747	0.0863891	#928F16	-0.811152
461	58	Site: UG: Nakapiripirit	5	Location	129	Cluster-5; (N = 129) (Mdn = 0.15)	0.147287	-0.0796608	0.0863891	#928F16	-0.922117
462	58	Site: UG: Nakapiripirit	6	Location	80	Cluster-6; (N = 80) (Mdn = 0.15)	0.15	-0.0782033	0.0863891	#928F16	-0.905245
463	58	Site: UG: Nakapiripirit	7	Location	63	Cluster-7; (N = 63) (Mdn = 0.16)	0.15873	-0.0751756	0.0863891	#928F16	-0.870199
464	58	Site: UG: Nakapiripirit	8	Location	78	Cluster-8; (N = 78) (Mdn = 0.17)	0.166667	-0.0776783	0.0863891	#928F16	-0.899168
465	59	Site: UG: Mbarara	1	Location	18	Cluster-1; (N = 18) (Mdn = 0.11)	0.111111	-0.0744576	0.100684	#928F16	0
466	59	Site: UG: Mbarara	2	Location	113	Cluster-2; (N = 113) (Mdn = 0.12)	0.115044	-0.093449	0.100684	#928F16	-0.928144
467	59	Site: UG: Mbarara	3	Location	77	Cluster-3; (N = 77) (Mdn = 0.12)	0.116883	-0.0920691	0.100684	#928F16	-0.914439
468	59	Site: UG: Mbarara	4	Location	49	Cluster-4; (N = 49) (Mdn = 0.14)	0.142857	-0.0879367	0.100684	#928F16	-0.873396
469	59	Site: UG: Mbarara	5	Location	129	Cluster-5; (N = 129) (Mdn = 0.15)	0.147287	-0.0946293	0.100684	#928F16	-0.939868
470	59	Site: UG: Mbarara	6	Location	80	Cluster-6; (N = 80) (Mdn = 0.15)	0.15	-0.0888261	0.100684	#928F16	-0.882229
471	59	Site: UG: Mbarara	7	Location	63	Cluster-7; (N = 63) (Mdn = 0.16)	0.15873	-0.0852933	0.100684	#928F16	-0.847141
472	59	Site: UG: Mbarara	8	Location	78	Cluster-8; (N = 78) (Mdn = 0.17)	0.166667	-0.0914844	0.100684	#928F16	-0.908632
473	60	Site: TZ: Kilimanjaro	1	Location	18	Cluster-1; (N = 18) (Mdn = 0.11)	0.111111	-0.0692178	0.0981976	#928F16	0
474	60	Site: TZ: Kilimanjaro	2	Location	113	Cluster-2; (N = 113) (Mdn = 0.12)	0.115044	-0.0852159	0.0981976	#928F16	-0.8678
475	60	Site: TZ: Kilimanjaro	3	Location	77	Cluster-3; (N = 77) (Mdn = 0.12)	0.116883	-0.089032	0.0981976	#928F16	-0.906661
476	60	Site: TZ: Kilimanjaro	4	Location	49	Cluster-4; (N = 49) (Mdn = 0.14)	0.142857	-0.0850639	0.0981976	#928F16	-0.866252
477	60	Site: TZ: Kilimanjaro	5	Location	129	Cluster-5; (N = 129) (Mdn = 0.15)	0.147287	-0.0922918	0.0981976	#928F16	-0.939858
478	60	Site: TZ: Kilimanjaro	6	Location	80	Cluster-6; (N = 80) (Mdn = 0.15)	0.15	-0.0778061	0.0981976	#928F16	-0.792342
479	60	Site: TZ: Kilimanjaro	7	Location	63	Cluster-7; (N = 63) (Mdn = 0.16)	0.15873	-0.0709945	0.0981976	#928F16	-0.722976
480	60	Site: TZ: Kilimanjaro	8	Location	78	Cluster-8; (N = 78) (Mdn = 0.17)	0.166667	-0.0877344	0.0981976	#928F16	-0.893447
481	61	Site: TZ: Mwanza	1	Location	18	Cluster-1; (N = 18) (Mdn = 0.11)	0.111111	-0.15171	0.183344	#928F16	-0.827461
482	61	Site: TZ: Mwanza	2	Location	113	Cluster-2; (N = 113) (Mdn = 0.12)	0.115044	-0.174249	0.183344	#928F16	-0.950395
483	61	Site: TZ: Mwanza	3	Location	77	Cluster-3; (N = 77) (Mdn = 0.12)	0.116883	-0.133641	0.183344	#928F16	-0.728912
484	61	Site: TZ: Mwanza	4	Location	49	Cluster-4; (N = 49) (Mdn = 0.14)	0.142857	-0.167285	0.183344	#928F16	-0.912412
485	61	Site: TZ: Mwanza	5	Location	129	Cluster-5; (N = 129) (Mdn = 0.15)	0.147287	-0.173094	0.183344	#928F16	-0.944097
486	61	Site: TZ: Mwanza	6	Location	80	Cluster-6; (N = 80) (Mdn = 0.15)	0.15	-0.168816	0.183344	#928F16	-0.920764
487	61	Site: TZ: Mwanza	7	Location	63	Cluster-7; (N = 63) (Mdn = 0.16)	0.15873	-0.153058	0.183344	#928F16	-0.834814
[truncated: 1 more rows]

## Sheet: Fig S9
	order_t	new_labels	cluster	clust_group	cluster_size	cluster_lab	med_cluster	med_diff	Freq	colour	fill
[truncated: 390 more rows]

[truncated: 1 more sheets: Fig S10]
